# Supplementary material for: Gene expression profiling in non-human primate jejunum, ileum and colon after total-body irradiation: a comparative study of segment-specific molecular and cellular responses
Source: BMC Genomics. 2015 Nov 21;16:984. doi: 10.1186/s12864-015-2168-y (PMC4654820; doi:10.1186/s12864-015-2168-y)
Supplement: Additional file 1: Table S1. — An excel file containing 18 lists of genes altered ≥ 2.0-Fold from jejunum, ileum and colon at days 4, 7 and 12 after 6.7-Gy and 7.4-Gy TBI including fold-change and P-values. (XLS 3319 kb) [file 12864_2015_2168_MOESM1_ESM.xls]

## Sheet: Jejunum 6.7Gy_4d_vs_control
Genes altered ≥2-fold at day 4 after 6.7Gy TBI in Jejunum.
ProbeName	Corrected p-value	p-value	regulation	FCAbsolute	Fold change	Log Fold change	[6.7 Gy_4d](raw)	[Control](raw)	[6.7 Gy_4d](normalized)	[Control](normalized)	GeneSymbol	Description	GeneName
A_01_P1706106	0.0198193	0.0032848	up	53.9455	53.9455	5.75343	575.099	7.09672	2.02858	-3.72485	KLK3	Macaca mulatta kallikrein 3 (KLK3), mRNA [NM_001042776]	kallikrein 3
A_01_P002788	0.0165959	0.00220352	up	35.8067	35.8067	5.16216	3911.28	53.4826	3.13314	-2.02902	KLK3	Macaca mulatta kallikrein 3 (KLK3), mRNA [NM_001042776]	kallikrein 3
A_01_P002750	0.0316618	0.00771346	up	31.4484	31.4484	4.97491	13956.6	220.904	2.53598	-2.43893	FABP6	Uncharacterized protein [Source:UniProtKB/TrEMBL;Acc:F6UZ52] [ENSMMUT00000032465]	fatty acid binding protein 6, ileal
A_01_P008383	0.0142842	0.00165168	up	29.1553	29.1553	4.86568	523.084	18.6689	2.43434	-2.43135	GJB3	gap junction protein, beta 3, 31kDa [Source:HGNC Symbol;Acc:4285] [ENSMMUT00000047401]	gap junction protein, beta 3, 31kDa
A_01_P009749	0.034376	0.00863513	up	21.6854	21.6854	4.43865	2651.43	105.169	2.61854	-1.82012	SLC5A11	Uncharacterized protein [Source:UniProtKB/TrEMBL;Acc:F6RCQ2] [ENSMMUT00000039440]	solute carrier family 5 (sodium/glucose cotransporter), member 11
A_01_P001272	0.019855	0.00330125	up	19.9041	19.9041	4.31499	4620.14	305.372	1.67764	-2.63736		metallothionein 1E [Source:RefSeq peptide;Acc:NP_001182759] [ENSMMUT00000014517]
A_01_P1810071	0.00398611	8.58e-05	up	18.9577	18.9577	4.24472	496.244	22.1939	2.25448	-1.99023		TSA: Macaca mulatta Mamu_442231 mRNA sequence. [JV049369]
A_01_P012226	0.00495735	0.000125	up	17.9701	17.9701	4.16752	662.567	31.6238	1.57828	-2.58924	MMP12	Uncharacterized protein [Source:UniProtKB/TrEMBL;Acc:F6YVM2] [ENSMMUT00000006029]	matrix metallopeptidase 12 (macrophage elastase)
A_01_P019630	0.0127659	0.00127264	up	17.5905	17.5905	4.13673	116.818	8.23892	1.61131	-2.52541	TMEM211	transmembrane protein 211 precursor [Source:RefSeq peptide;Acc:NP_001177817] [ENSMMUT00000044151]	transmembrane protein 211
A_01_P005398	0.0119582	0.00111572	up	16.8031	16.8031	4.07065	1164.86	62.7443	2.12951	-1.94115	LCN15	Macaca mulatta lipocalin 15 (LCN15), mRNA [NM_001194733]	lipocalin 15
A_01_P1735271	0.0454233	0.0133481	up	16.65	16.65	4.05745	12069	1305.74	1.65475	-2.4027		Uncharacterized protein [Source:UniProtKB/TrEMBL;Acc:F7HRR4] [ENSMMUT00000011686]
A_01_P016695	0.0020351	4.96e-06	up	16.0519	16.0519	4.00467	17923.8	1045.37	1.95038	-2.05429	GDF15	Uncharacterized protein [Source:UniProtKB/TrEMBL;Acc:F7H6G3] [ENSMMUT00000029799]	growth differentiation factor 15
A_01_P1670286	0.0182487	0.00278678	up	14.6868	14.6868	3.87645	722.55	30.3371	2.85548	-1.02097	CXCL1	Macaca mulatta chemokine (C-X-C motif) ligand 1 (melanoma growth stimulating activity, alpha) (CXCL1), mRNA [NM_001032878]	chemokine (C-X-C motif) ligand 1 (melanoma growth stimulating activity, alpha)
A_01_P008483	0.011193	0.000919	up	14.5731	14.5731	3.86524	441.237	25.2371	3.10385	-0.761387	KRTAP3-1	Macaca mulatta keratin associated protein 3-1 (KRTAP3-1), mRNA [NM_001193398]	keratin associated protein 3-1
A_01_P018104	0.00806634	0.000444	up	14.1664	14.1664	3.8244	696.496	40.9566	1.42981	-2.39459	CNDP1	Uncharacterized protein [Source:UniProtKB/TrEMBL;Acc:F7EVX1] [ENSMMUT00000012499]	carnosine dipeptidase 1 (metallopeptidase M20 family)
A_01_P1670296	0.00913012	0.000557	up	13.2084	13.2084	3.72338	2270.68	140.165	2.08239	-1.64099	CCL19	Macaca mulatta chemokine (C-C motif) ligand 19 (CCL19), mRNA [NM_001032959]	chemokine (C-C motif) ligand 19
A_01_P1740861	0.0020351	1.42e-06	up	12.8623	12.8623	3.68508	1704.63	122.061	1.16964	-2.51544	EDA2R	Macaca mulatta ectodysplasin A2 receptor (EDA2R), mRNA [NM_001193467]	ectodysplasin A2 receptor
A_01_P002081	0.0361456	0.00954081	up	12.8024	12.8024	3.67834	148.308	11.2177	1.67041	-2.00793
A_01_P012361	0.00601989	0.000214	up	12.7733	12.7733	3.67505	57607.3	3719.41	0.281414	-3.39364	MT2A	Metallothionein [Source:UniProtKB/TrEMBL;Acc:F6Z1I3] [ENSMMUT00000031285]	metallothionein 2A
A_01_P012583	0.0131474	0.00134724	up	12.5087	12.5087	3.64486	3009.44	280.587	1.37847	-2.2664	CST6	Uncharacterized protein [Source:UniProtKB/TrEMBL;Acc:F7B7R7] [ENSMMUT00000008521]	cystatin E/M
A_01_P1701011	0.0236689	0.00463039	up	11.529	11.529	3.52719	1463.45	102.711	1.455	-2.07219	LCN2	Uncharacterized protein [Source:UniProtKB/TrEMBL;Acc:H9H4D4] [ENSMMUT00000041537]	lipocalin 2
A_01_P016207	0.00292955	2.8e-05	up	11.3923	11.3923	3.50999	229.616	19.3105	2.52664	-0.983344		Uncharacterized protein [Source:UniProtKB/TrEMBL;Acc:F7A670] [ENSMMUT00000026210]
A_01_P002062	0.0121596	0.00114905	up	10.0035	10.0035	3.32243	647.583	50.6248	0.437941	-2.88448
A_01_P1674316	0.0404382	0.0111385	up	9.66206	9.66206	3.27233	55.2821	7.81314	0.712032	-2.5603	SERPINB5	Peptidase inhibitor 5; Uncharacterized protein [Source:UniProtKB/TrEMBL;Acc:F7ASZ9] [ENSMMUT00000019900]	serpin peptidase inhibitor, clade B (ovalbumin), member 5
A_01_P1722926	0.0116144	0.00100816	up	8.83188	8.83188	3.14272	1511.4	135.789	1.98143	-1.16129	CCL19	C-C motif chemokine 19 precursor [Source:RefSeq peptide;Acc:NP_001028131] [ENSMMUT00000046369]	chemokine (C-C motif) ligand 19
A_01_P1672376	0.0381632	0.0102864	up	8.67314	8.67314	3.11655	131.023	10.9211	1.36976	-1.74679	CXCL2	Uncharacterized protein [Source:UniProtKB/TrEMBL;Acc:H9H301] [ENSMMUT00000006405]	chemokine (C-X-C motif) ligand 2
A_01_P001703	0.00860657	0.000494	up	8.40017	8.40017	3.07042	69497.9	7161.94	0.0933382	-2.97708	MT1X	Metallothionein [Source:UniProtKB/TrEMBL;Acc:F7GC79] [ENSMMUT00000019218]	metallothionein 1X
A_01_P1680181	0.00601989	0.0002	up	7.68757	7.68757	2.94253	58990.7	7300.68	0.0225451	-2.91998	MT1E	Macaca mulatta metallothionein 1E (MT1E), mRNA [NM_001195830]	metallothionein 1E
A_01_P1833821	0.00658857	0.000271	up	7.6645	7.6645	2.93819	57995.7	7125.19	0.0119359	-2.92626	MT2A	PREDICTED: Macaca mulatta metallothionein 2A, transcript variant 2 (MT2A), mRNA [XM_001092916]	metallothionein 2A
A_01_P018319	0.00736932	0.000343	up	7.30111	7.30111	2.86811	37805.4	4768.1	0.0914416	-2.77667	MT4	Metallothionein [Source:UniProtKB/TrEMBL;Acc:F7GKS5] [ENSMMUT00000022652]	metallothionein 4
A_01_P001599	0.00780441	0.000397	up	7.2671	7.2671	2.86138	94375.8	12129.3	0.110054	-2.75133		Uncharacterized protein [Source:UniProtKB/TrEMBL;Acc:F7GIT0] [ENSMMUT00000022653]
A_01_P016778	0.0179889	0.00263235	up	7.02048	7.02048	2.81157	2804.76	416.571	0.591659	-2.21991	LOC708983	Metallothionein [Source:UniProtKB/TrEMBL;Acc:F6PZ84] [ENSMMUT00000039326]	metallothionein-2-like
A_01_P000784	0.0236689	0.00464317	up	6.95325	6.95325	2.79769	697.201	105.131	0.0775082	-2.72018		metallothionein 1E [Source:RefSeq peptide;Acc:NP_001182759] [ENSMMUT00000014520]
A_01_P1744741	0.013568	0.00149967	up	6.68274	6.68274	2.74044	316.458	43.6466	0.642351	-2.09809	GPR110	Uncharacterized protein [Source:UniProtKB/TrEMBL;Acc:F6U5Y3] [ENSMMUT00000032348]	G protein-coupled receptor 110
A_01_P1670961	0.027141	0.00597362	up	6.63138	6.63138	2.72931	1170.55	156.935	1.58272	-1.14659	CCL20	Macaca mulatta chemokine (C-C motif) ligand 20 (CCL20), mRNA [NM_001032854]	chemokine (C-C motif) ligand 20
A_01_P013417	0.0020351	6.49e-06	up	6.53241	6.53241	2.70761	16615.5	2303.65	1.29397	-1.41365	DDB2	Macaca mulatta damage-specific DNA binding protein 2, 48kDa (DDB2), mRNA [NM_001260837]	damage-specific DNA binding protein 2, 48kDa
A_01_P1725866	0.00553397	0.000168	up	6.26688	6.26688	2.64775	2150.33	293.937	1.06014	-1.5876	DDB2	Macaca mulatta damage-specific DNA binding protein 2, 48kDa (DDB2), mRNA [NM_001260837]	damage-specific DNA binding protein 2, 48kDa
A_01_P1671136	0.00247317	1.93e-05	up	6.22998	6.22998	2.63923	20612.9	3019.37	1.24848	-1.39075	GPX2	Macaca mulatta glutathione peroxidase 2 (gastrointestinal) (GPX2), mRNA [NM_001115137]	glutathione peroxidase 2 (gastrointestinal)
A_01_P013631	0.00516769	0.000132	up	6.19659	6.19659	2.63148	138.83	20.7185	1.09039	-1.54108	PSD2	Macaca mulatta pleckstrin and Sec7 domain containing 2 (PSD2), mRNA [NM_001265716]	pleckstrin and Sec7 domain containing 2
A_01_P015789	0.0294	0.00689281	up	6.01824	6.01824	2.58934	89.5588	14.0915	1.33645	-1.25289	DARC	Uncharacterized protein [Source:UniProtKB/TrEMBL;Acc:F7BNT5] [ENSMMUT00000001841]	Duffy blood group, chemokine receptor
A_01_P1706136	0.0256312	0.00540867	up	5.99485	5.99485	2.58372	73.7956	12.4285	1.62998	-0.953741		Uncharacterized protein [Source:UniProtKB/TrEMBL;Acc:F6QBF7] [ENSMMUT00000021663]
A_01_P013452	0.0175509	0.00253316	up	5.9276	5.9276	2.56745	11828	2035.56	0.0363321	-2.53111		metallothionein 1B [Source:HGNC Symbol;Acc:7394] [ENSMMUT00000039324]
A_01_P001065	0.0236689	0.00462221	up	5.91369	5.91369	2.56406	21348.5	3235.38	0.567316	-1.99674	LOC708983	Metallothionein [Source:UniProtKB/TrEMBL;Acc:F6PZ84] [ENSMMUT00000039325]	metallothionein-2-like
A_01_P1732366	0.0112408	0.000956	up	5.86158	5.86158	2.55129	207.742	31.7442	1.95965	-0.591636	LOC709603	long intergenic non-protein coding RNA 935 [Source:HGNC Symbol;Acc:48628] [ENSMMUT00000046817]	uncharacterized LOC709603
A_01_P006347	0.0107675	0.000764	up	5.85269	5.85269	2.5491	8745.92	1287.41	0.095758	-2.45334	LOC702286	metallothionein 1F [Source:HGNC Symbol;Acc:7398] [ENSMMUT00000039321]	uncharacterized LOC702286
A_01_P003615	0.00247317	2e-05	up	5.73488	5.73488	2.51976	404.654	65.4486	1.05855	-1.46121	BMP7	Bone morphogenetic protein 7; Uncharacterized protein [Source:UniProtKB/TrEMBL;Acc:F6ZJT0] [ENSMMUT00000045146]	bone morphogenetic protein 7
A_01_P010445	0.0101763	0.000637	up	5.54412	5.54412	2.47096	86470.3	14888.5	-0.0775247	-2.54848	MT1E	Macaca mulatta metallothionein 1E (MT1E), mRNA [NM_001195830]	metallothionein 1E
A_01_P1671826	0.0229328	0.00442563	up	5.54009	5.54009	2.46991	813.733	108.169	1.2039	-1.26601	CCL2	Macaca mulatta chemokine (C-C motif) ligand 2 (CCL2), mRNA [NM_001032821]	chemokine (C-C motif) ligand 2
A_01_P011761	0.0462368	0.0136609	up	5.53897	5.53897	2.46962	397.172	50.484	1.92241	-0.547204	LOC712354	intercellular adhesion molecule 4 (Landsteiner-Wiener blood group) [Source:HGNC Symbol;Acc:5347] [ENSMMUT00000013056]	intercellular adhesion molecule 4-like
A_01_P015835	0.0166721	0.00228012	up	5.5145	5.5145	2.46323	180.369	26.3327	1.37939	-1.08384	EGR2	Macaca mulatta early growth response 2 (EGR2), mRNA [NM_001258086]	early growth response 2
A_01_P1769706	0.0020351	3.07e-06	up	5.3844	5.3844	2.42879	860.853	145.276	1.20263	-1.22616	LOC709782	pleckstrin homology-like domain, family A, member 3 [Source:HGNC Symbol;Acc:8934] [ENSMMUT00000045046]	pleckstrin homology-like domain family A member 3-like
A_01_P007279	0.0225561	0.0041763	up	5.36494	5.36494	2.42356	200.81	31.706	0.794877	-1.62868	HPDL	4-hydroxyphenylpyruvate dioxygenase [Source:UniProtKB/TrEMBL;Acc:F7GQP6] [ENSMMUT00000028234]	4-hydroxyphenylpyruvate dioxygenase-like
A_01_P009256	0.00528819	0.000151	up	5.21732	5.21732	2.38331	1834.03	326.557	1.14598	-1.23733	ALDH1A2	Uncharacterized protein [Source:UniProtKB/TrEMBL;Acc:F7D2X2] [ENSMMUT00000027399]	aldehyde dehydrogenase 1 family, member A2
A_01_P1694291	0.00736932	0.000361	up	5.09557	5.09557	2.34924	152.167	26.4426	0.96401	-1.38523	WIF1	Macaca mulatta WNT inhibitory factor 1 (WIF1), mRNA [NM_001260671]	WNT inhibitory factor 1
A_01_P1772656	0.00601587	0.000185	up	5.07443	5.07443	2.34325	295.377	53.7024	0.921157	-1.42209	LOC100429499	PREDICTED: Macaca mulatta hypothetical LOC100429499 (LOC100429499), miscRNA [XR_091639]	uncharacterized LOC100429499
A_01_P1672136	0.00601989	0.000209	up	5.06866	5.06866	2.3416	108.935	19.032	0.596712	-1.74489	CXCL10	Macaca mulatta chemokine (C-X-C motif) ligand 10 (CXCL10), mRNA [NM_001032892]	chemokine (C-X-C motif) ligand 10
A_01_P001346	0.00306413	3.85e-05	up	5.0057	5.0057	2.32357	229.068	41.8626	0.921726	-1.40184		TSA: Macaca mulatta Mamu_191988 mRNA sequence. [JV624540]
A_01_P016867	0.0303388	0.00723388	up	4.98954	4.98954	2.31891	260.277	44.3894	1.78884	-0.530072	SERPINE1	PREDICTED: Macaca mulatta serpin peptidase inhibitor, clade E (nexin, plasminogen activator inhibitor type 1), member 1, transcript variant 2 (SERPINE1), mRNA [XM_001107647]	serpin peptidase inhibitor, clade E (nexin, plasminogen activator inhibitor type 1), member 1
A_01_P001500	0.00547426	0.000164	up	4.96906	4.96906	2.31297	125.314	22.4956	1.35819	-0.954787	EGR1	Macaca mulatta early growth response 1 (EGR1), mRNA [NM_001266878]	early growth response 1
A_01_P013944	0.0429523	0.0122623	up	4.95409	4.95409	2.30862	115.794	17.4485	1.5187	-0.789921	S100A8	Macaca mulatta S100 calcium binding protein A8 (S100A8), mRNA [NM_001266907]	S100 calcium binding protein A8
A_01_P1689321	0.00306413	3.37e-05	up	4.93266	4.93266	2.30237	184.591	35.4708	1.11094	-1.19142	ZMAT3	Macaca mulatta zinc finger, matrin-type 3 (ZMAT3), mRNA [NM_001194853]	zinc finger, matrin-type 3
A_01_P1777441	0.0411105	0.0114578	up	4.72956	4.72956	2.24171	422.825	100.927	0.894222	-1.34748		TSA: Macaca mulatta Mamu_455212 mRNA sequence. [JV651704]
A_01_P000161	0.0244125	0.00497235	up	4.65475	4.65475	2.21871	450.077	97.7104	0.834982	-1.38372	DNASE2B	Uncharacterized protein [Source:UniProtKB/TrEMBL;Acc:F6X4X0] [ENSMMUT00000000591]	deoxyribonuclease II beta
A_01_P1773766	0.0326409	0.00805611	up	4.50214	4.50214	2.17061	306.699	74.2773	1.14247	-1.02814	VCAN	PREDICTED: Macaca mulatta versican, transcript variant 8 (VCAN), mRNA [XM_001112269]	versican
A_01_P011458	0.00370483	6.75e-05	up	4.47747	4.47747	2.16269	1142.46	234.614	1.12402	-1.03867	PLK2	Uncharacterized protein [Source:UniProtKB/TrEMBL;Acc:F7CYW0] [ENSMMUT00000007292]	polo-like kinase 2
A_01_P006837	0.00645996	0.00026	up	4.45307	4.45307	2.1548	143.716	30.3511	1.06786	-1.08694
A_01_P005178	0.0020351	6.34e-06	up	4.37818	4.37818	2.13033	1337.51	282.11	1.16113	-0.9692		TSA: Macaca mulatta Mamu_128939 mRNA sequence. [JV554636]
A_01_P1807586	0.00306413	3.92e-05	up	4.35899	4.35899	2.12399	2312.15	476.586	0.322866	-1.80113
A_01_P1728431	0.020381	0.0034994	up	4.33578	4.33578	2.11629	1132.23	249.256	1.28758	-0.828708		Uncharacterized protein [Source:UniProtKB/TrEMBL;Acc:F7HH68] [ENSMMUT00000043203]
A_01_P1695061	0.0216083	0.00385664	up	4.31172	4.31172	2.10826	528.891	101.819	0.642026	-1.46624		Macaca mulatta secreted frizzled-related protein 2 (SFRP-2) mRNA, 3' UTR. [AF162473]
A_01_P1697066	0.0020351	5.38e-06	up	4.27111	4.27111	2.09461	1068.68	223.811	0.497703	-1.59691	TYMS	Macaca mulatta thymidylate synthetase (TYMS), mRNA [NM_001195507]	thymidylate synthetase
A_01_P008116	0.00247317	1.85e-05	up	4.2682	4.2682	2.09363	2077.17	433.07	0.829193	-1.26444	WIF1	Macaca mulatta WNT inhibitory factor 1 (WIF1), mRNA [NM_001260671]	WNT inhibitory factor 1
A_01_P1733706	0.0160957	0.00206043	up	4.24227	4.24227	2.08484	263.027	52.4369	1.68001	-0.404824	DRAM1	Macaca mulatta DNA-damage regulated autophagy modulator 1 (DRAM1), mRNA [NM_001193971]	DNA-damage regulated autophagy modulator 1
A_01_P1674101	0.00236188	9.73e-06	up	4.22005	4.22005	2.07726	3331.01	712.155	0.526886	-1.55037	TYMS	Macaca mulatta thymidylate synthetase (TYMS), mRNA [NM_001195507]	thymidylate synthetase
A_01_P016707	0.0102979	0.00069	up	4.16259	4.16259	2.05748	773.319	159.063	1.31917	-0.738312	ANXA3	PREDICTED: Macaca mulatta annexin A3, transcript variant 3 (ANXA3), mRNA [XM_001092115]	annexin A3
A_01_P1670806	0.00247317	1.51e-05	up	4.11481	4.11481	2.04083	1131.23	249.718	1.0301	-1.01073	APOBEC3H	Macaca mulatta apolipoprotein B mRNA editing enzyme, catalytic polypeptide-like 3H (APOBEC3H), mRNA [NM_001042372]	apolipoprotein B mRNA editing enzyme, catalytic polypeptide-like 3H
A_01_P019143	0.0020351	5.37e-06	up	4.09591	4.09591	2.03419	362.483	80.9447	1.00108	-1.03311	MDM2	Macaca mulatta Mdm2, p53 E3 ubiquitin protein ligase homolog (mouse) (MDM2), mRNA [NM_001266402]	Mdm2, p53 E3 ubiquitin protein ligase homolog (mouse)
A_01_P1770696	0.0117787	0.00103322	up	4.09217	4.09217	2.03287	184.776	42.5234	0.433147	-1.59972		Uncharacterized protein [Source:UniProtKB/TrEMBL;Acc:F7HQ74] [ENSMMUT00000024358]
A_01_P1731536	0.027141	0.00596349	up	4.05827	4.05827	2.02087	526.079	133.149	0.9226	-1.09826		Uncharacterized protein [Source:UniProtKB/TrEMBL;Acc:F7HBJ5] [ENSMMUT00000009078]
A_01_P011718	0.0164454	0.00217042	up	4.00786	4.00786	2.00283	144.495	33.2865	1.35106	-0.651771	STEAP1	Uncharacterized protein [Source:UniProtKB/TrEMBL;Acc:F6PLK4] [ENSMMUT00000016257]	six transmembrane epithelial antigen of the prostate 1
A_01_P1725471	0.0447391	0.0130757	up	4.0052	4.0052	2.00188	57.3036	13.0893	1.06629	-0.935583	LOC718993	Uncharacterized protein [Source:UniProtKB/TrEMBL;Acc:F6S3V5] [ENSMMUT00000044316]	bestrophin-1-like
A_01_P1670271	0.0312296	0.00755836	up	4.00101	4.00101	2.00037	40.0843	9.47897	0.430159	-1.57021	CXCL11	Macaca mulatta chemokine (C-X-C motif) ligand 11 (CXCL11), mRNA [NM_001032950]	chemokine (C-X-C motif) ligand 11
A_01_P1797466	0.0468279	0.0138954	up	3.99416	3.99416	1.99789	760.747	168.995	0.674469	-1.32342		TSA: Macaca mulatta Mamu_406797 mRNA sequence. [JV070137]
A_01_P1729961	0.023956	0.00482368	up	3.98795	3.98795	1.99565	227.269	51.8106	1.3023	-0.693347	CH25H	Macaca mulatta cholesterol 25-hydroxylase (CH25H), mRNA [NM_001198699]	cholesterol 25-hydroxylase
A_01_P014841	0.0255203	0.0053133	up	3.96983	3.96983	1.98908	300.577	75.9946	0.788545	-1.20053	CP	Uncharacterized protein [Source:UniProtKB/TrEMBL;Acc:F7GFB4] [ENSMMUT00000007785]	ceruloplasmin (ferroxidase)
A_01_P006685	0.0108269	0.000782	up	3.90912	3.90912	1.96685	2951.99	708.625	1.02117	-0.945678	H19	Macaca mulatta H19, imprinted maternally expressed transcript (non-protein coding) (H19), non-coding RNA [NR_027325]	H19, imprinted maternally expressed transcript (non-protein coding)
A_01_P1757986	0.0245301	0.00502387	up	3.9049	3.9049	1.96528	162.562	35.0394	0.547018	-1.41827	SLC6A20	Transporter [Source:UniProtKB/TrEMBL;Acc:F7B2G1] [ENSMMUT00000014711]	solute carrier family 6 (proline IMINO transporter), member 20
A_01_P1688021	0.0123118	0.00118798	up	3.90375	3.90375	1.96486	566.055	131.31	1.08489	-0.879969	ANXA3	Annexin [Source:UniProtKB/TrEMBL;Acc:F6Z8Y2] [ENSMMUT00000031250]	annexin A3
A_01_P1761916	0.035561	0.00925891	up	3.88695	3.88695	1.95864	320.328	64.6265	1.53488	-0.423759	STEAP1	Uncharacterized protein [Source:UniProtKB/TrEMBL;Acc:F6PLK4] [ENSMMUT00000042040]	six transmembrane epithelial antigen of the prostate 1
A_01_P1799251	0.0180512	0.00266225	up	3.88124	3.88124	1.95652	158.64	35.4949	0.753447	-1.20307		TSA: Macaca mulatta Mamu_187794 mRNA sequence. [JV604814]
A_01_P1675201	0.0472976	0.0142006	up	3.87949	3.87949	1.95587	281.653	74.9582	0.898091	-1.05778	KCNJ2	Inward rectifier potassium channel 2 [Source:UniProtKB/Swiss-Prot;Acc:P63253] [ENSMMUT00000019726]	potassium inwardly-rectifying channel, subfamily J, member 2
A_01_P1688551	0.00860657	0.000494	up	3.77245	3.77245	1.9155	419.554	104.123	0.651588	-1.26391	LOC699915	secreted frizzled-related protein 2 [Source:HGNC Symbol;Acc:10777] [ENSMMUT00000022272]	secreted frizzled-related protein 2-like
A_01_P1750896	0.0260254	0.00559318	up	3.76959	3.76959	1.91441	385.741	89.7178	0.863991	-1.05041	SERPINA1	Macaca mulatta serpin peptidase inhibitor, clade A (alpha-1 antiproteinase, antitrypsin), member 1 (SERPINA1), mRNA [NM_001266017]	serpin peptidase inhibitor, clade A (alpha-1 antiproteinase, antitrypsin), member 1
A_01_P013547	0.0134749	0.00143582	up	3.76535	3.76535	1.91278	127.837	33.5274	1.00864	-0.904141		TSA: Macaca mulatta Mamu_545481 mRNA sequence. [JV703559]
A_01_P019750	0.0171238	0.00240745	up	3.75284	3.75284	1.90798	604.411	161.572	0.443889	-1.46409		Uncharacterized protein [Source:UniProtKB/TrEMBL;Acc:F6PY14] [ENSMMUT00000021484]
A_01_P1715991	0.0106773	0.000737	up	3.74576	3.74576	1.90526	3427.65	853.044	1.06157	-0.843687	SULF2	Uncharacterized protein [Source:UniProtKB/TrEMBL;Acc:F7GWI7] [ENSMMUT00000016853]	sulfatase 2
A_01_P1758406	0.0132659	0.00139452	up	3.69099	3.69099	1.88401	364.808	88.0499	0.586809	-1.2972	EPHB3	Uncharacterized protein [Source:UniProtKB/TrEMBL;Acc:F7ELA0] [ENSMMUT00000004672]	EPH receptor B3
A_01_P1752226	0.0485378	0.0147858	up	3.68195	3.68195	1.88047	71.403	15.119	0.248049	-1.63242	FAM169A	Macaca mulatta family with sequence similarity 169, member A (FAM169A), mRNA [NM_001194120]	family with sequence similarity 169, member A
A_01_P018462	0.0271788	0.00599276	up	3.68117	3.68117	1.88016	2385.52	598.09	0.466097	-1.41407		TSA: Macaca mulatta Mamu_464817 mRNA sequence. [JV635617]
A_01_P1769766	0.0171238	0.00242216	up	3.67855	3.67855	1.87914	124.64	30.0301	0.92996	-0.949176		Uncharacterized protein [Source:UniProtKB/TrEMBL;Acc:F7FXU5] [ENSMMUT00000045019]
A_01_P1722206	0.0112154	0.000942	up	3.66852	3.66852	1.8752	229.153	59.0515	0.661024	-1.21418	PAPPA	pregnancy-associated plasma protein A, pappalysin 1 [Source:HGNC Symbol;Acc:8602] [ENSMMUT00000018376]	pregnancy-associated plasma protein A, pappalysin 1
A_01_P1714416	0.00337769	5.52e-05	up	3.65169	3.65169	1.86857	1670.18	417.273	0.979554	-0.889012	POSTN	Uncharacterized protein [Source:UniProtKB/TrEMBL;Acc:F6ZVK0] [ENSMMUT00000017239]	periostin, osteoblast specific factor
A_01_P1715811	0.0113482	0.000973	up	3.62621	3.62621	1.85846	47.731	12.4847	1.01953	-0.838934	BMP7	Bone morphogenetic protein 7; Uncharacterized protein [Source:UniProtKB/TrEMBL;Acc:F6ZJT0] [ENSMMUT00000045148]	bone morphogenetic protein 7
A_01_P1694986	0.00615715	0.00024	up	3.62394	3.62394	1.85756	5873.99	1515.31	0.946573	-0.910988		Macaca mulatta osteoblast specific factor 2 homolog gene, partial 3'-untranslated region. [AF078952]
A_01_P015610	0.0383889	0.0104391	up	3.55737	3.55737	1.83081	43.9167	10.9049	0.0722835	-1.75853	CCNO	Uncharacterized protein [Source:UniProtKB/TrEMBL;Acc:F6QZI4] [ENSMMUT00000014512]	cyclin O
A_01_P1674106	0.0108269	0.00087	up	3.54963	3.54963	1.82767	4545.18	1116.29	0.330641	-1.49703	TYMS	Macaca mulatta thymidylate synthetase (TYMS), mRNA [NM_001195507]	thymidylate synthetase
A_01_P012019	0.0265254	0.00577467	up	3.53931	3.53931	1.82347	3425.56	833.52	1.17081	-0.652661		TSA: Macaca mulatta Mamu_490238 mRNA sequence. [JV653029]
A_01_P1750381	0.0160957	0.00207259	up	3.51987	3.51987	1.81552	145.283	35.922	0.994312	-0.821211	LOC693495	Uncharacterized protein [Source:UniProtKB/TrEMBL;Acc:F6VUF3] [ENSMMUT00000008115]	uncharacterized LOC693495
A_01_P014834	0.0277598	0.00624263	up	3.51056	3.51056	1.8117	36.1014	10.433	0.503111	-1.30859	ANXA9	Annexin [Source:UniProtKB/TrEMBL;Acc:F7E6S3] [ENSMMUT00000032679]	annexin A9
A_01_P1671791	0.0170955	0.00239255	up	3.50048	3.50048	1.80755	168.5	45.0962	0.652875	-1.15468	FCGR3	Macaca mulatta Fc-gamma RIII (FCGR3), transcript variant 1, mRNA [NM_001271653]	Fc-gamma RIII
A_01_P1674111	0.0020351	5.27e-06	up	3.48557	3.48557	1.8014	3385.83	880.63	0.471528	-1.32987	TYMS	Macaca mulatta thymidylate synthetase (TYMS), mRNA [NM_001195507]	thymidylate synthetase
A_01_P1775836	0.0274443	0.00610603	up	3.4727	3.4727	1.79606	133.693	36.2097	1.04066	-0.755396
A_01_P001508	0.00247317	2.07e-05	up	3.43226	3.43226	1.77916	621.874	165.085	1.03343	-0.745732	SULF2	Uncharacterized protein [Source:UniProtKB/TrEMBL;Acc:F7GWI7] [ENSMMUT00000016851]	sulfatase 2
A_01_P017416	0.0445623	0.0130062	up	3.37727	3.37727	1.75586	634.688	175.334	0.196631	-1.55923	SCTR	Uncharacterized protein [Source:UniProtKB/TrEMBL;Acc:F6TRW6] [ENSMMUT00000015554]	secretin receptor
A_01_P000386	0.0108269	0.000806	up	3.37101	3.37101	1.75318	3543.77	1008.88	0.529488	-1.22369		TSA: Macaca mulatta Mamu_507442 mRNA sequence. [JU327341]
A_01_P1700351	0.0116144	0.00100954	up	3.36501	3.36501	1.75061	682.63	180.844	1.3574	-0.393212	IER3	radiation-inducible immediate-early gene IEX-1 [Source:RefSeq peptide;Acc:NP_001040587] [ENSMMUT00000045592]	immediate early response 3
A_01_P005090	0.0303433	0.00725917	up	3.34846	3.34846	1.7435	262.261	66.0376	0.71537	-1.02813	CPXM1	probable carboxypeptidase X1 precursor [Source:RefSeq peptide;Acc:NP_001253858] [ENSMMUT00000030023]	carboxypeptidase X (M14 family), member 1
A_01_P016780	0.0226051	0.0042376	up	3.33932	3.33932	1.73956	2931.54	749.497	1.01658	-0.722977	CCL3	C-C motif chemokine 3 [Source:UniProtKB/Swiss-Prot;Acc:Q8HYQ3] [ENSMMUT00000001343]	chemokine (C-C motif) ligand 3
A_01_P1715221	0.0294499	0.006928	up	3.32491	3.32491	1.73331	91.0716	23.8053	1.41207	-0.321246	SLC10A2	Uncharacterized protein [Source:UniProtKB/TrEMBL;Acc:F7DB89] [ENSMMUT00000010737]	solute carrier family 10 (sodium/bile acid cotransporter family), member 2
A_01_P1780201	0.0367124	0.00973436	up	3.30989	3.30989	1.72678	130.056	37.5034	0.685035	-1.04175
A_01_P001838	0.0303842	0.00728106	up	3.30785	3.30785	1.7259	82.5393	21.1597	0.764627	-0.961268	LOC718993	Uncharacterized protein [Source:UniProtKB/TrEMBL;Acc:F6S3V5] [ENSMMUT00000021232]	bestrophin-1-like
A_01_P1785576	0.00408027	9.89e-05	up	3.29434	3.29434	1.71999	370.174	102.945	1.11114	-0.608848
A_01_P000587	0.00736932	0.000354	up	3.22192	3.22192	1.68792	25682.8	7009.3	0.543529	-1.14439	C7	Uncharacterized protein [Source:UniProtKB/TrEMBL;Acc:F7ALN6] [ENSMMUT00000019887]	complement component 7
A_01_P1775101	0.0198193	0.00324917	up	3.21541	3.21541	1.685	1064.42	289.213	0.971035	-0.713967		Uncharacterized protein [Source:UniProtKB/TrEMBL;Acc:H9H2Q1] [ENSMMUT00000001340]
A_01_P1812346	0.00516769	0.000138	up	3.1949	3.1949	1.67577	386.768	112.493	0.704511	-0.971258		TSA: Macaca mulatta Mamu_568206 mRNA sequence. [JV726032]
A_01_P1742026	0.0185552	0.00289277	up	3.19219	3.19219	1.67454	478.051	142.233	1.30951	-0.365037		Uncharacterized protein [Source:UniProtKB/TrEMBL;Acc:F6TRQ4] [ENSMMUT00000047798]
A_01_P004123	0.0395504	0.0108023	up	3.1905	3.1905	1.67378	198.938	53.3549	0.713477	-0.960305		nuclear pore glycoprotein p62 [Source:RefSeq peptide;Acc:NP_001247546] [ENSMMUT00000038414]
A_01_P1724661	0.00306413	3.9e-05	up	3.18132	3.18132	1.66963	588.352	167.187	0.747473	-0.922153	LOC721175	achaete-scute complex homolog 2 (Drosophila) [Source:HGNC Symbol;Acc:739] [ENSMMUT00000001867]	achaete-scute homolog 2-like
A_01_P1787636	0.00777342	0.000389	up	3.1619	3.1619	1.66079	2087.54	618.639	0.488395	-1.1724	LOC722136	PREDICTED: Macaca mulatta complement C1s subcomponent-like (C1S), partial mRNA [XM_002798469]	complement component 1, s subcomponent-like
A_01_P002885	0.00528552	0.000147	up	3.1297	3.1297	1.64602	120.129	35.0451	0.539999	-1.10603		TSA: Macaca mulatta Mamu_313341 mRNA sequence. [JV673906]
A_01_P014638	0.0299936	0.00710374	up	3.12526	3.12526	1.64397	1789.9	549.826	0.88054	-0.763435	POSTN	Uncharacterized protein [Source:UniProtKB/TrEMBL;Acc:F6ZVK0] [ENSMMUT00000043398]	periostin, osteoblast specific factor
A_01_P016296	0.020381	0.00346017	up	3.12434	3.12434	1.64355	571.331	169.723	0.419301	-1.22425	CXCL10	C-X-C motif chemokine 10 precursor [Source:RefSeq peptide;Acc:NP_001028064] [ENSMMUT00000029391]	chemokine (C-X-C motif) ligand 10
A_01_P000925	0.00659586	0.00028	up	3.12319	3.12319	1.64302	342.854	99.821	1.06016	-0.582861		TSA: Macaca mulatta Mamu_439723 mRNA sequence. [JV062313]
A_01_P1724516	0.00247317	2.05e-05	up	3.10418	3.10418	1.63421	144.32	42.8427	0.774781	-0.85943	LOC700580	Uncharacterized protein [Source:UniProtKB/TrEMBL;Acc:F6VDQ1] [ENSMMUT00000023484]	leucine-rich repeat and death domain-containing protein-like
A_01_P1695511	0.0108269	0.000872	up	3.09159	3.09159	1.62835	704.041	213.291	1.01567	-0.612674	FAS	Macaca mulatta Fas (TNF receptor superfamily, member 6) (FAS), mRNA [NM_001032933]	Fas (TNF receptor superfamily, member 6)
A_01_P1740316	0.0185552	0.00288484	up	3.07682	3.07682	1.62144	2383.46	717.101	0.957996	-0.663442	TIMP1	Macaca mulatta TIMP metallopeptidase inhibitor 1 (TIMP1), mRNA [NM_001032939]	TIMP metallopeptidase inhibitor 1
A_01_P017582	0.00615715	0.000246	up	3.07504	3.07504	1.6206	105.727	31.4232	0.892657	-0.727947		TSA: Macaca mulatta Mamu_247607 mRNA sequence. [JV589111]
A_01_P008956	0.00306413	3.87e-05	up	3.07278	3.07278	1.61954	89.1661	26.3406	0.86681	-0.752734	MCOLN3	PREDICTED: Macaca mulatta mucolipin 3, transcript variant 3 (MCOLN3), mRNA [XM_001108412]	mucolipin 3
A_01_P018309	0.0230724	0.00446177	up	3.05606	3.05606	1.61167	107.361	31.3813	0.973806	-0.637865	LOC712288	R-spondin 3 [Source:HGNC Symbol;Acc:20866] [ENSMMUT00000021531]	r-spondin-3-like
A_01_P1736251	0.0427043	0.0120693	up	3.04618	3.04618	1.607	192.79	48.5511	0.653913	-0.953089		Uncharacterized protein [Source:UniProtKB/TrEMBL;Acc:F6ZVG6] [ENSMMUT00000012384]
A_01_P1832401	0.0408818	0.0113452	up	3.03614	3.03614	1.60224	438.928	136.124	0.873	-0.72924		Uncharacterized protein [Source:UniProtKB/TrEMBL;Acc:F6YZW7] [ENSMMUT00000004066]
A_01_P1802241	0.0132659	0.00140698	up	3.03407	3.03407	1.60125	416.048	124.253	0.483867	-1.11739		TSA: Macaca mulatta Mamu_71285 mRNA sequence. [JV466538]
A_01_P017616	0.0153556	0.00190414	up	3.02536	3.02536	1.59711	123.569	39.2864	0.855195	-0.741912		Uncharacterized protein [Source:UniProtKB/TrEMBL;Acc:F7HN74] [ENSMMUT00000029351]
A_01_P1698416	0.0117956	0.00104177	up	2.99647	2.99647	1.58327	2257.99	683.921	1.20476	-0.378508	DARC	Uncharacterized protein [Source:UniProtKB/TrEMBL;Acc:F7BNT5] [ENSMMUT00000001841]	Duffy blood group, chemokine receptor
A_01_P1727406	0.0218509	0.00397289	up	2.99119	2.99119	1.58072	1420.08	444.393	1.19939	-0.381333		Argininosuccinate synthase [Source:UniProtKB/TrEMBL;Acc:F7HGC6] [ENSMMUT00000008884]
A_01_P1671871	0.0159064	0.00201684	up	2.98636	2.98636	1.57839	1325.47	418.697	1.09457	-0.483816	CCL21	Macaca mulatta chemokine (C-C motif) ligand 21 (CCL21), mRNA [NM_001032855]	chemokine (C-C motif) ligand 21
A_01_P013663	0.00370483	6.69e-05	up	2.9762	2.9762	1.57347	3109.03	971.174	0.768474	-0.804997	TESC	Macaca mulatta tescalcin (TESC), mRNA [NM_001257539]	tescalcin
A_01_P012369	0.00601989	0.00022	up	2.97229	2.97229	1.57158	2851.61	877.402	0.82607	-0.745506	APOBEC3H	TSA: Macaca mulatta Mamu_457507 mRNA sequence. [JV637136]	apolipoprotein B mRNA editing enzyme, catalytic polypeptide-like 3H
A_01_P1826906	0.0108269	0.000776	up	2.97196	2.97196	1.57141	135.546	40.0057	0.992423	-0.578992	LOC722322	TSA: Macaca mulatta Mamu_374743 mRNA sequence. [JU486197]	intermediate conductance calcium-activated potassium channel protein 4-like
A_01_P000448	0.0135198	0.00145009	up	2.97182	2.97182	1.57135	16392.1	4899.79	0.977502	-0.593844	A2M	Uncharacterized protein [Source:UniProtKB/TrEMBL;Acc:F6TNV9] [ENSMMUT00000004586]	alpha-2-macroglobulin
A_01_P1764631	0.0198193	0.00321476	up	2.96792	2.96792	1.56945	1861.07	555.092	0.891323	-0.678127	IFITM3	Uncharacterized protein [Source:UniProtKB/TrEMBL;Acc:F6YAV1] [ENSMMUT00000026333]	interferon induced transmembrane protein 3
A_01_P011235	0.0236961	0.00468262	up	2.96475	2.96475	1.56791	7744.65	2274.9	0.9965	-0.571412	GREM1	Gremlin-1 [Source:UniProtKB/Swiss-Prot;Acc:Q8WNY1] [ENSMMUT00000002546]	gremlin 1
A_01_P1747056	0.0254039	0.00526294	up	2.96137	2.96137	1.56626	984.223	289.442	0.95211	-0.614153	GREM1	Gremlin-1 [Source:UniProtKB/Swiss-Prot;Acc:Q8WNY1] [ENSMMUT00000002547]	gremlin 1
A_01_P1722506	0.0352614	0.00908249	up	2.95907	2.95907	1.56515	142.084	45.2147	0.643842	-0.921304		Uncharacterized protein [Source:UniProtKB/TrEMBL;Acc:F7BTN9] [ENSMMUT00000028999]
A_01_P1703076	0.0408659	0.0112928	up	2.95178	2.95178	1.56159	65.2178	19.0847	0.345506	-1.21608		Uncharacterized protein [Source:UniProtKB/TrEMBL;Acc:F6YW79] [ENSMMUT00000038845]
A_01_P000539	0.0108269	0.000865	up	2.92484	2.92484	1.54836	1911.49	605.135	1.14976	-0.398604		TSA: Macaca mulatta Mamu_395922 mRNA sequence. [JU492355]
A_01_P1751201	0.0163537	0.0021518	up	2.92387	2.92387	1.54788	146.092	42.7255	0.77965	-0.768228		Uncharacterized protein [Source:UniProtKB/TrEMBL;Acc:F6RCZ5] [ENSMMUT00000014801]
A_01_P1698417	0.0107675	0.000761	up	2.91493	2.91493	1.54346	2245.74	700.941	1.27563	-0.267832	DARC	Uncharacterized protein [Source:UniProtKB/TrEMBL;Acc:F7BNT5] [ENSMMUT00000001841]	Duffy blood group, chemokine receptor
A_01_P006466	0.0171238	0.00242383	up	2.9134	2.9134	1.5427	443.08	137.797	0.446792	-1.09591	MOXD1	monooxygenase, DBH-like 1 precursor [Source:RefSeq peptide;Acc:NP_001252721] [ENSMMUT00000007042]	monooxygenase, DBH-like 1
A_01_P1680616	0.0374119	0.00999946	up	2.89786	2.89786	1.53499	179.753	54.5005	0.821063	-0.713927	PLAU	Uncharacterized protein [Source:UniProtKB/TrEMBL;Acc:F6YDV7] [ENSMMUT00000013839]	plasminogen activator, urokinase
A_01_P009768	0.0251251	0.00515925	up	2.8946	2.8946	1.53336	47.0015	14.5896	0.861932	-0.671433	TNFAIP6	Macaca mulatta tumor necrosis factor, alpha-induced protein 6 (TNFAIP6), mRNA [NM_001265940]	tumor necrosis factor, alpha-induced protein 6
A_01_P1670381	0.0408659	0.0113245	up	2.88986	2.88986	1.531	676.746	191.567	1.19347	-0.337531	CXCL3	Macaca mulatta chemokine (C-X-C motif) ligand 3 (CXCL3), mRNA [NM_001032879]	chemokine (C-X-C motif) ligand 3
A_01_P1716091	0.0102979	0.000683	up	2.88558	2.88558	1.52886	1865.69	592.983	1.06547	-0.463396	PLTP	Uncharacterized protein [Source:UniProtKB/TrEMBL;Acc:F6RAY8] [ENSMMUT00000013908]	phospholipid transfer protein
A_01_P014722	0.035612	0.00931478	up	2.87778	2.87778	1.52496	105.072	33.0232	0.675249	-0.849708
A_01_P1701316	0.0432363	0.0124049	up	2.86369	2.86369	1.51787	34.0149	11.716	0.696052	-0.821821		Uncharacterized protein [Source:UniProtKB/TrEMBL;Acc:H9H4Q9] [ENSMMUT00000039942]
A_01_P008012	0.0227449	0.00437122	up	2.85648	2.85648	1.51424	180.594	53.3636	0.420046	-1.09419	E2F7	Uncharacterized protein [Source:UniProtKB/TrEMBL;Acc:F6UEZ1] [ENSMMUT00000032160]	E2F transcription factor 7
A_01_P015136	0.0445388	0.0129639	up	2.83621	2.83621	1.50396	224.669	69.368	1.49063	-0.0133355	LIPC	Uncharacterized protein [Source:UniProtKB/TrEMBL;Acc:F6X5I4] [ENSMMUT00000013347]	lipase, hepatic
A_01_P1707196	0.00316501	4.66e-05	up	2.83511	2.83511	1.5034	65.9729	21.3852	0.451443	-1.05196	ANKRD29	Uncharacterized protein [Source:UniProtKB/TrEMBL;Acc:F6WGX8] [ENSMMUT00000028592]	ankyrin repeat domain 29
A_01_P1824431	0.0348767	0.00880873	up	2.80864	2.80864	1.48987	807.863	275.411	0.799937	-0.689932	POSTN	Uncharacterized protein [Source:UniProtKB/TrEMBL;Acc:F6ZVK0] [ENSMMUT00000017239]	periostin, osteoblast specific factor
A_01_P1773296	0.00516769	0.000137	up	2.80831	2.80831	1.4897	926.065	302.395	0.75712	-0.732583	CD44	TSA: Macaca mulatta Mamu_377062 mRNA sequence. [JU472526]	CD44 molecule (Indian blood group)
A_01_P1781416	0.0118446	0.00105771	up	2.80232	2.80232	1.48662	2190.01	742.387	1.06503	-0.421595
A_01_P015007	0.0404382	0.0111455	up	2.79524	2.79524	1.48297	229.351	65.0444	0.355876	-1.12709	LOC714424	DMRT-like family B with proline-rich C-terminal, 1 [Source:HGNC Symbol;Acc:13913] [ENSMMUT00000026810]	doublesex- and mab-3-related transcription factor B1-like
A_01_P1816261	0.0132659	0.00139789	up	2.79324	2.79324	1.48194	236.89	79.129	0.28718	-1.19476
A_01_P1779786	0.0182487	0.00272305	up	2.78888	2.78888	1.47969	1020.42	347.329	1.04668	-0.433012
A_01_P018672	0.0182487	0.00272931	up	2.77008	2.77008	1.46993	79.9699	28.1796	0.399188	-1.07074	SLC16A9	Uncharacterized protein [Source:UniProtKB/TrEMBL;Acc:F7DI89] [ENSMMUT00000012461]	solute carrier family 16, member 9 (monocarboxylic acid transporter 9)
A_01_P1782726	0.0145279	0.00174358	up	2.76669	2.76669	1.46816	2330.59	795.023	1.06498	-0.403185
A_01_P018146	0.0313832	0.00760805	up	2.76417	2.76417	1.46685	1043.58	322.35	0.908715	-0.558132	PLAU	Uncharacterized protein [Source:UniProtKB/TrEMBL;Acc:F6YDV7] [ENSMMUT00000013837]	plasminogen activator, urokinase
A_01_P012000	0.033951	0.00848774	up	2.75936	2.75936	1.46434	164.115	50.6504	0.831621	-0.632715	JAKMIP2	janus kinase and microtubule-interacting protein 2 [Source:RefSeq peptide;Acc:NP_001252741] [ENSMMUT00000018789]	janus kinase and microtubule interacting protein 2
A_01_P1695466	0.0112154	0.000935	up	2.75859	2.75859	1.46393	2534.28	800.714	0.961432	-0.502497	CCL4L1	Macaca mulatta chemokine (C-C motif) ligand 4-like 1 (CCL4L1), mRNA [NM_001032873]	chemokine (C-C motif) ligand 4-like 1
A_01_P006518	0.0350882	0.00899589	up	2.75765	2.75765	1.46344	128.815	45.5915	0.518081	-0.945357	TMEM27	Macaca mulatta transmembrane protein 27 (TMEM27), mRNA [NM_001194195]	transmembrane protein 27
A_01_P1785011	0.00601989	0.000196	up	2.75374	2.75374	1.46139	315.705	103.859	0.686146	-0.775248
A_01_P1681021	0.0263736	0.0057311	up	2.73682	2.73682	1.4525	657.25	232.1	0.610629	-0.841869	GFRA1	Uncharacterized protein [Source:UniProtKB/TrEMBL;Acc:F7GPD1] [ENSMMUT00000028241]	GDNF family receptor alpha 1
A_01_P1744726	0.00975256	0.000603	up	2.73297	2.73297	1.45047	185.376	63.6396	0.755004	-0.695464	PLA2G7	Uncharacterized protein [Source:UniProtKB/TrEMBL;Acc:F6SQ70] [ENSMMUT00000027046]	phospholipase A2, group VII (platelet-activating factor acetylhydrolase, plasma)
A_01_P010937	0.011193	0.000919	up	2.72797	2.72797	1.44783	184.53	63.8779	1.31692	-0.130911	HOXB8	homeobox protein Hox-B8 [Source:RefSeq peptide;Acc:NP_001177816] [ENSMMUT00000029350]	homeobox B8
A_01_P1792561	0.0262545	0.00565288	up	2.72426	2.72426	1.44587	31.7872	11.298	0.89933	-0.546537
A_01_P011985	0.0119186	0.0010931	up	2.70172	2.70172	1.43388	7676.3	2692.03	1.1079	-0.325972		TSA: Macaca mulatta Mamu_489544 mRNA sequence. [JV658406]
A_01_P1781481	0.0233857	0.00453167	up	2.69935	2.69935	1.43261	2800.84	935.433	0.808909	-0.623704
A_01_P015129	0.034887	0.00886461	up	2.69872	2.69872	1.43228	664.079	227.467	0.515323	-0.916953	NEDD4	Uncharacterized protein [Source:UniProtKB/TrEMBL;Acc:F7GSC9] [ENSMMUT00000011336]	neural precursor cell expressed, developmentally down-regulated 4, E3 ubiquitin protein ligase
A_01_P1681201	0.0268783	0.00586222	up	2.69392	2.69392	1.42971	6415.8	2271.06	0.404244	-1.02546	CD9	Macaca mulatta CD9 molecule (CD9), mRNA [NM_001260661]	CD9 molecule
A_01_P003270	0.0363976	0.00963638	up	2.68348	2.68348	1.4241	169.048	56.9984	0.935622	-0.488483		TSA: Macaca mulatta Mamu_3213 mRNA sequence. [JV526042]
A_01_P1738846	0.0206213	0.003552	up	2.67463	2.67463	1.41934	570.188	187.762	1.03112	-0.388222		Uncharacterized protein [Source:UniProtKB/TrEMBL;Acc:F6QEV9] [ENSMMUT00000038942]
A_01_P008763	0.0236761	0.00466348	up	2.67289	2.67289	1.4184	1435.92	470.476	1.13058	-0.287818	SERPINE2	Glia-derived nexin isoform c; Uncharacterized protein [Source:UniProtKB/TrEMBL;Acc:F7HSW0] [ENSMMUT00000008621]	serpin peptidase inhibitor, clade E (nexin, plasminogen activator inhibitor type 1), member 2
A_01_P1675831	0.0381498	0.0102676	up	2.67009	2.67009	1.41689	172.681	55.0301	0.825329	-0.591562	GNAO1	Macaca mulatta guanine nucleotide binding protein (G protein), alpha activating activity polypeptide O (GNAO1), mRNA [NM_001195429]	guanine nucleotide binding protein (G protein), alpha activating activity polypeptide O
A_01_P1686831	0.00799626	0.000427	up	2.66961	2.66961	1.41663	91.2057	30.6228	0.545111	-0.871516		Uncharacterized protein [Source:UniProtKB/TrEMBL;Acc:F6RCZ5] [ENSMMUT00000039434]
A_01_P1717921	0.0102812	0.00066	up	2.66923	2.66923	1.41642	89.0489	31.1113	0.732	-0.684421		gamma-glutamyltransferase 5 [Source:HGNC Symbol;Acc:4260] [ENSMMUT00000029536]
A_01_P1726206	0.0411276	0.011479	up	2.66794	2.66794	1.41572	60.7967	21.5142	0.112175	-1.30355	NELL1	Uncharacterized protein [Source:UniProtKB/TrEMBL;Acc:F6QSV0] [ENSMMUT00000044029]	NEL-like 1 (chicken)
A_01_P011849	0.0270749	0.00592668	up	2.65997	2.65997	1.41141	2680.77	927.877	0.605367	-0.806042	CDCA7	Cell division cycle-associated protein 7 isoform 2; Uncharacterized protein [Source:UniProtKB/TrEMBL;Acc:F7D7H5] [ENSMMUT00000019966]	cell division cycle associated 7
A_01_P1698436	0.0132659	0.00140199	up	2.65856	2.65856	1.41065	502.321	170.122	0.981509	-0.429137		Uncharacterized protein [Source:UniProtKB/TrEMBL;Acc:F7DLG4] [ENSMMUT00000030043]
A_01_P1823676	0.0218101	0.00394929	up	2.65482	2.65482	1.40861	1348.44	450.145	0.996805	-0.41181		TSA: Macaca mulatta Mamu_384767 mRNA sequence. [JU478324]
A_01_P1830491	0.0112154	0.000948	up	2.65334	2.65334	1.40781	1772.39	618.868	0.596037	-0.811771		Uncharacterized protein [Source:UniProtKB/TrEMBL;Acc:F7EI40] [ENSMMUT00000017937]
A_01_P1815966	0.00758703	0.000375	up	2.65227	2.65227	1.40723	524.224	178.768	0.83051	-0.576717		Uncharacterized protein [Source:UniProtKB/TrEMBL;Acc:F7GZ45] [ENSMMUT00000046427]
A_01_P1832901	0.0108269	0.000819	up	2.64823	2.64823	1.40503	4093.3	1417.82	0.740369	-0.664657	LOC717346	PREDICTED: Macaca mulatta complement factor H-like, transcript variant 3 (LOC717346), mRNA [XM_001111875]	complement factor H-like
A_01_P1676381	0.0135463	0.00147236	up	2.64317	2.64317	1.40227	394.31	136.294	0.588718	-0.813552	PCDH9	Macaca mulatta protocadherin 9 (PCDH9), mRNA [NM_001258186]	protocadherin 9
A_01_P011214	0.0429523	0.01224	up	2.64204	2.64204	1.40165	51.449	17.3835	1.03181	-0.369838	SNAI1	Protein snail-like protein 1; Uncharacterized protein [Source:UniProtKB/TrEMBL;Acc:F7BCG2] [ENSMMUT00000027711]	snail homolog 1 (Drosophila)
A_01_P1723056	0.0208425	0.00360671	up	2.63555	2.63555	1.3981	799.996	280.764	1.21759	-0.180512		Uncharacterized protein [Source:UniProtKB/TrEMBL;Acc:F7G6Q6] [ENSMMUT00000002347]
A_01_P007755	0.00658857	0.000271	up	2.63299	2.63299	1.3967	619.733	218.881	0.461713	-0.934987		TSA: Macaca mulatta Mamu_87609 mRNA sequence. [JV484055]
A_01_P005702	0.0157962	0.00197137	up	2.62779	2.62779	1.39385	470.94	164.532	0.9706	-0.423252		Uncharacterized protein [Source:UniProtKB/TrEMBL;Acc:F7DLG4] [ENSMMUT00000030043]
A_01_P1824821	0.0138114	0.00155846	up	2.61929	2.61929	1.38918	261.495	94.5788	0.932783	-0.456395
A_01_P1737641	0.0373256	0.00994158	up	2.61851	2.61851	1.38875	50.0778	16.7192	0.518972	-0.869774		Uncharacterized protein [Source:UniProtKB/TrEMBL;Acc:F6Q536] [ENSMMUT00000010550]
A_01_P1672921	0.0138694	0.00157054	up	2.61809	2.61809	1.38851	4418.58	1478.8	0.873689	-0.514825		C-C motif chemokine 4 isoform 1; Uncharacterized protein [Source:UniProtKB/TrEMBL;Acc:H9H451] [ENSMMUT00000028278]
A_01_P1756156	0.00601989	0.000219	up	2.60547	2.60547	1.38154	302.997	105.326	0.749376	-0.632167	HAND2	Macaca mulatta heart and neural crest derivatives expressed 2 (HAND2), mRNA [NM_001193765]	heart and neural crest derivatives expressed 2
A_01_P017117	0.0350526	0.008947	up	2.60391	2.60391	1.38068	119.12	41.2866	0.398867	-0.981813		TSA: Macaca mulatta Mamu_259357 mRNA sequence. [JV588054]
A_01_P002287	0.0108314	0.000877	up	2.60073	2.60073	1.37891	134.431	46.1836	1.01699	-0.361928		TSA: Macaca mulatta Mamu_440765 mRNA sequence. [JV061356]
A_01_P000592	0.0280601	0.00637729	up	2.59782	2.59782	1.3773	72.9968	24.833	0.664971	-0.712329	NDST4	Uncharacterized protein [Source:UniProtKB/TrEMBL;Acc:F7HFM8] [ENSMMUT00000004084]	N-deacetylase/N-sulfotransferase (heparan glucosaminyl) 4
A_01_P009515	0.0127955	0.00128896	up	2.59072	2.59072	1.37335	1805.66	628.415	0.824243	-0.549108	VCAN	Uncharacterized protein [Source:UniProtKB/TrEMBL;Acc:F7C5R1] [ENSMMUT00000016127]	versican
A_01_P019407	0.0106611	0.000724	up	2.58659	2.58659	1.37105	76.145	26.8374	0.815088	-0.555961	TNFRSF11B	Uncharacterized protein [Source:UniProtKB/TrEMBL;Acc:F7G7U5] [ENSMMUT00000023150]	tumor necrosis factor receptor superfamily, member 11b
A_01_P008672	0.00868337	0.000503	up	2.58322	2.58322	1.36917	1202.02	412.829	0.693966	-0.675206		TSA: Macaca mulatta Mamu_483924 mRNA sequence. [JV664877]
A_01_P1731531	0.00840587	0.000476	up	2.57993	2.57993	1.36733	6540.71	2374.73	0.401751	-0.965581		Uncharacterized protein [Source:UniProtKB/TrEMBL;Acc:F7EI40] [ENSMMUT00000017938]
A_01_P015928	0.0168905	0.00234366	up	2.57934	2.57934	1.367	5992.46	2109.99	0.786431	-0.580569	COL6A3	Uncharacterized protein [Source:UniProtKB/TrEMBL;Acc:F6S395] [ENSMMUT00000019737]	collagen, type VI, alpha 3
A_01_P018325	0.0281352	0.00640558	up	2.57725	2.57725	1.36583	462.564	163.916	0.569997	-0.795833		Uncharacterized protein [Source:UniProtKB/TrEMBL;Acc:F7EKB7] [ENSMMUT00000025390]
A_01_P019908	0.0166721	0.00227784	up	2.57257	2.57257	1.36321	766.021	266.713	0.719201	-0.644007		Uncharacterized protein [Source:UniProtKB/TrEMBL;Acc:F6Z371] [ENSMMUT00000005992]
A_01_P1766356	0.0175534	0.00254062	up	2.56667	2.56667	1.3599	948.58	350.867	0.800684	-0.559214	WLS	Uncharacterized protein [Source:UniProtKB/TrEMBL;Acc:F6W7D4] [ENSMMUT00000032248]	wntless homolog (Drosophila)
A_01_P1729806	0.016625	0.00225063	up	2.54674	2.54674	1.34865	2590.35	947.878	0.405938	-0.942711	ARID5B	Uncharacterized protein [Source:UniProtKB/TrEMBL;Acc:F7ACM9] [ENSMMUT00000033102]	AT rich interactive domain 5B (MRF1-like)
A_01_P1671961	0.0132659	0.00138476	up	2.54511	2.54511	1.34773	551.46	202.847	0.731909	-0.61582	FAS	Macaca mulatta Fas (TNF receptor superfamily, member 6) (FAS), mRNA [NM_001032933]	Fas (TNF receptor superfamily, member 6)
A_01_P008872	0.0119186	0.00110101	up	2.54499	2.54499	1.34766	1881.15	664.208	0.996174	-0.351486	VCAM1	Uncharacterized protein [Source:UniProtKB/TrEMBL;Acc:F6W7H7] [ENSMMUT00000032246]	vascular cell adhesion molecule 1
A_01_P006797	0.0438446	0.0126394	up	2.54037	2.54037	1.34504	44.477	17.2196	0.526368	-0.818668		TSA: Macaca mulatta Mamu_372573 mRNA sequence. [JU489121]
A_01_P1807701	0.00780441	0.000411	up	2.53271	2.53271	1.34068	1828.37	645.318	1.2274	-0.113282
A_01_P017804	0.0123118	0.00118449	up	2.53145	2.53145	1.33996	541.246	197.052	0.788933	-0.55103	TRIM22	E3 ubiquitin-protein ligase TRIM22 [Source:RefSeq peptide;Acc:NP_001106830] [ENSMMUT00000000496]	tripartite motif containing 22
A_01_P019051	0.00601989	0.000224	up	2.52869	2.52869	1.33839	703.129	257.832	0.994531	-0.343857	LOC721886	chromosome 12 open reading frame 5 [Source:HGNC Symbol;Acc:1185] [ENSMMUT00000011952]	probable fructose-2,6-bisphosphatase TIGAR-like
A_01_P003187	0.0131474	0.00134296	up	2.51104	2.51104	1.32829	2692.24	963.177	0.956355	-0.371931	RRAD	Uncharacterized protein [Source:UniProtKB/TrEMBL;Acc:F6VCR6] [ENSMMUT00000023500]	Ras-related associated with diabetes
A_01_P1685426	0.0165347	0.0021888	up	2.5105	2.5105	1.32798	172.93	63.2262	0.545879	-0.782096	CTGF	Uncharacterized protein [Source:UniProtKB/TrEMBL;Acc:F7BV52] [ENSMMUT00000019861]	connective tissue growth factor
A_01_P1745211	0.00601989	0.000228	up	2.50927	2.50927	1.32727	1059.35	385.234	0.409411	-0.917857	HMGN3	Uncharacterized protein [Source:UniProtKB/TrEMBL;Acc:F7FVE3] [ENSMMUT00000006187]	high mobility group nucleosomal binding domain 3
A_01_P1678896	0.020381	0.0034939	up	2.5044	2.5044	1.32447	573.541	224.36	0.393907	-0.93056	TMEM252	Macaca mulatta transmembrane protein 252 (TMEM252), mRNA [NM_001193966]	transmembrane protein 252
A_01_P1798256	0.033951	0.00847884	up	2.50151	2.50151	1.3228	88.5597	34.0872	0.467985	-0.854811		purinergic receptor P2X, ligand-gated ion channel, 7 [Source:HGNC Symbol;Acc:8537] [ENSMMUT00000008817]
A_01_P001100	0.0413847	0.0115838	up	2.50056	2.50056	1.32225	115.796	46.2406	0.460703	-0.861548	SV2B	Macaca mulatta synaptic vesicle glycoprotein 2B (SV2B), mRNA [NM_001260629]	synaptic vesicle glycoprotein 2B
A_01_P1672766	0.00408027	0.000101	up	2.49991	2.49991	1.32188	221.446	81.3822	0.734215	-0.587663	LOC702129	Uncharacterized protein [Source:UniProtKB/TrEMBL;Acc:H9H3P5] [ENSMMUT00000019847]	complement factor H-like
A_01_P1715471	0.0383922	0.0104553	up	2.49726	2.49726	1.32035	46.2308	17.1482	0.873479	-0.446867		Uncharacterized protein [Source:UniProtKB/TrEMBL;Acc:F7EMT1] [ENSMMUT00000000246]
A_01_P004524	0.0122038	0.00116542	up	2.49532	2.49532	1.31922	1146.17	427.95	0.79074	-0.528482		ILLUMIGEN_MCQ_6817 Katze_MMPL2 Macaca mulatta cDNA clone IBIUW:4419 5' similar to Bases 1 to 1071 highly similar to human FBXO32 (Hs.403933), mRNA sequence [CN802472]
A_01_P003964	0.00780441	0.000408	up	2.49428	2.49428	1.31863	331.579	120.848	1.20531	-0.113313	LY6H	Macaca mulatta lymphocyte antigen 6 complex, locus H (LY6H), mRNA [NM_001266030]	lymphocyte antigen 6 complex, locus H
A_01_P1744151	0.0483254	0.0147019	up	2.48974	2.48974	1.316	32.0954	12.6365	0.995433	-0.320562		Uncharacterized protein [Source:UniProtKB/TrEMBL;Acc:F7EAZ9] [ENSMMUT00000004554]
A_01_P1834266	0.020381	0.00344426	up	2.48901	2.48901	1.31557	149.493	55.6887	0.891056	-0.424517	LOC712006	PREDICTED: Macaca mulatta hypothetical LOC712006 (LOC712006), miscRNA [XR_012547]	uncharacterized LOC712006
A_01_P001854	0.0101774	0.000644	up	2.4873	2.4873	1.31458	56.7538	21.0638	0.712458	-0.602125	TRPC3	Uncharacterized protein [Source:UniProtKB/TrEMBL;Acc:F6WZT0] [ENSMMUT00000041834]	short transient receptor potential channel 3-like
A_01_P1763331	0.0187209	0.00294019	up	2.48108	2.48108	1.31097	76.9029	29.1867	0.51008	-0.800885		Uncharacterized protein [Source:UniProtKB/TrEMBL;Acc:F7G642] [ENSMMUT00000047675]
A_01_P1760906	0.0287026	0.00662631	up	2.47992	2.47992	1.31029	90.9059	34.2448	0.638351	-0.67194		Uncharacterized protein [Source:UniProtKB/TrEMBL;Acc:F7HPK4] [ENSMMUT00000029900]
A_01_P015721	0.0226726	0.00429378	up	2.47575	2.47575	1.30786	14577.8	5292.41	0.768985	-0.538879	TIMP1	Macaca mulatta TIMP metallopeptidase inhibitor 1 (TIMP1), mRNA [NM_001032939]	TIMP metallopeptidase inhibitor 1
A_01_P011255	0.00615715	0.000241	up	2.47362	2.47362	1.30662	8274.96	3051.98	0.762822	-0.5438	MMP2	Uncharacterized protein [Source:UniProtKB/TrEMBL;Acc:F7GIP9] [ENSMMUT00000006343]	matrix metallopeptidase 2 (gelatinase A, 72kDa gelatinase, 72kDa type IV collagenase)
A_01_P1744126	0.0125999	0.00125094	up	2.46327	2.46327	1.30057	321.783	121.858	0.0882511	-1.21232		Uncharacterized protein [Source:UniProtKB/TrEMBL;Acc:F6Z061] [ENSMMUT00000000986]
A_01_P017188	0.0455121	0.0134105	up	2.46074	2.46074	1.29909	406.782	158.106	0.560201	-0.738893	FCGR2B	Macaca mulatta Fc fragment of IgG, low affinity IIb, receptor (CD32) (FCGR2B), transcript variant 2, mRNA [NM_001271648]	Fc fragment of IgG, low affinity IIb, receptor (CD32)
A_01_P009928	0.0140841	0.00160608	up	2.46073	2.46073	1.29909	487.773	175.087	1.05358	-0.245505		TSA: Macaca mulatta Mamu_332460 mRNA sequence. [JV676256]
A_01_P1732001	0.0141976	0.00162468	up	2.46069	2.46069	1.29906	98.8126	38.0897	0.5125	-0.786564	BCAT1	Branched-chain-amino-acid aminotransferase [Source:UniProtKB/TrEMBL;Acc:F6VFX9] [ENSMMUT00000017116]	branched chain amino-acid transaminase 1, cytosolic
A_01_P1686146	0.0143143	0.00166309	up	2.4593	2.4593	1.29825	1154.52	440.938	0.633353	-0.664895	RGMA	Macaca mulatta RGM domain family, member A (RGMA), mRNA [NM_001266917]	RGM domain family, member A
A_01_P1749281	0.0369668	0.00983128	up	2.45519	2.45519	1.29583	183.691	64.099	1.21794	-0.0778943	JUB	Uncharacterized protein [Source:UniProtKB/TrEMBL;Acc:F6THL2] [ENSMMUT00000011850]	ajuba LIM protein
A_01_P019430	0.016625	0.00224446	up	2.4382	2.4382	1.28582	179.963	69.574	0.93528	-0.350537	HAND1	Uncharacterized protein [Source:UniProtKB/TrEMBL;Acc:F7BK41] [ENSMMUT00000014857]	heart and neural crest derivatives expressed 1
A_01_P1755751	0.0402764	0.0110648	up	2.43724	2.43724	1.28525	136.853	48.465	0.81605	-0.469199	HSPA4L	Uncharacterized protein [Source:UniProtKB/TrEMBL;Acc:F6VUK9] [ENSMMUT00000021370]	heat shock 70 kDa protein 4L-like
A_01_P007372	0.0166901	0.00229588	up	2.43431	2.43431	1.28351	1288	471.152	1.03432	-0.249192	PLEKHG2	Uncharacterized protein [Source:UniProtKB/TrEMBL;Acc:F6T9N1] [ENSMMUT00000027199]	pleckstrin homology domain containing, family G (with RhoGef domain) member 2
A_01_P1722216	0.0108269	0.000825	up	2.43221	2.43221	1.28227	826.379	313.232	1.09307	-0.189198		Uncharacterized protein [Source:UniProtKB/TrEMBL;Acc:F7ECK5] [ENSMMUT00000046742]
A_01_P1679206	0.0413847	0.0115777	up	2.43188	2.43188	1.28207	229.798	87.3306	0.801445	-0.480626	CCND1	Macaca mulatta G1/S-specific cyclin-D1 (CCND1), mRNA [NM_001278446]	G1/S-specific cyclin-D1
A_01_P1699236	0.0108269	0.00087	up	2.42802	2.42802	1.27978	11703.3	4414.78	0.814818	-0.464961		Macaca mulatta MHC class I antigen (Mamu-B) mRNA, Mamu-B*nov066 allele, partial cds. [GQ153428]
A_01_P1708441	0.031754	0.00776125	up	2.42595	2.42595	1.27855	24791.8	9443.25	0.515034	-0.763516	IFITM3	Uncharacterized protein [Source:UniProtKB/TrEMBL;Acc:F6U9S4] [ENSMMUT00000029718]	interferon induced transmembrane protein 3
A_01_P1789701	0.016625	0.00225305	up	2.41691	2.41691	1.27317	64.903	24.1224	0.661756	-0.611411		TSA: Macaca mulatta Mamu_521589 mRNA sequence. [JU341777]
A_01_P1710381	0.0172506	0.00244865	up	2.41549	2.41549	1.27232	3102.81	1184.11	0.252294	-1.02002		Uncharacterized protein [Source:UniProtKB/TrEMBL;Acc:F6U4S0] [ENSMMUT00000023310]
A_01_P006219	0.0340695	0.00854454	up	2.4151	2.4151	1.27208	168.4	63.5209	0.666138	-0.605944		TSA: Macaca mulatta Mamu_374413 mRNA sequence. [JU489163]
A_01_P000853	0.0454046	0.0133064	up	2.41496	2.41496	1.272	43.6467	15.8066	0.284805	-0.987194	FAM176A	Macaca mulatta family with sequence similarity 176, member A (FAM176A), mRNA [NM_001194534]	family with sequence similarity 176, member A
A_01_P004773	0.0411105	0.0114407	up	2.41495	2.41495	1.272	35.3688	13.7215	0.990687	-0.281309	ETV4	Uncharacterized protein [Source:UniProtKB/TrEMBL;Acc:F7G2E5] [ENSMMUT00000020527]	ets variant 4
A_01_P1820311	0.0258666	0.00550748	up	2.40621	2.40621	1.26676	248.646	92.5309	0.484993	-0.781771
A_01_P1810736	0.0415699	0.0116688	up	2.40579	2.40579	1.26651	512.48	181.062	1.16075	-0.105756
A_01_P1722686	0.0402042	0.0110289	up	2.40514	2.40514	1.26612	195.552	73.0134	0.800595	-0.465524		Uncharacterized protein [Source:UniProtKB/TrEMBL;Acc:F6UYN7] [ENSMMUT00000046477]
A_01_P1821661	0.020381	0.00345495	up	2.40067	2.40067	1.26344	13008.4	5076.26	0.600298	-0.663137
A_01_P005093	0.0236689	0.00463574	up	2.39218	2.39218	1.25832	54.3584	20.5953	0.661578	-0.596746	MAB21L1	Macaca mulatta mab-21-like 1 (C. elegans) (MAB21L1), mRNA [NM_001194220]	mab-21-like 1 (C. elegans)
A_01_P1745061	0.0108269	0.000867	up	2.39065	2.39065	1.2574	130.806	51.4012	0.756221	-0.501183		Uncharacterized protein [Source:UniProtKB/TrEMBL;Acc:F7ANA7] [ENSMMUT00000006891]
A_01_P001544	0.0182487	0.00278194	up	2.38534	2.38534	1.2542	3875.3	1463.26	0.81801	-0.436185		Uncharacterized protein [Source:UniProtKB/TrEMBL;Acc:F7ECK5] [ENSMMUT00000004744]
A_01_P1834401	0.0195754	0.00312208	up	2.385	2.385	1.25399	980.156	378.452	0.674637	-0.579354		Uncharacterized protein [Source:UniProtKB/TrEMBL;Acc:F7DNJ5] [ENSMMUT00000012440]
A_01_P1806861	0.0215711	0.00382741	up	2.38412	2.38412	1.25346	1341.16	489.206	0.863981	-0.389477
A_01_P1683581	0.0244742	0.00499632	up	2.38151	2.38151	1.25188	113.777	43.5601	0.658976	-0.5929		Uncharacterized protein [Source:UniProtKB/TrEMBL;Acc:F6QEV9] [ENSMMUT00000029206]
A_01_P014663	0.0217642	0.00392241	up	2.37893	2.37893	1.25031	32.8613	13.0256	0.501683	-0.74863	STEAP4	Uncharacterized protein [Source:UniProtKB/TrEMBL;Acc:F7GSM0] [ENSMMUT00000031943]	STEAP family member 4
A_01_P1799856	0.0354235	0.00918075	up	2.37694	2.37694	1.24911	142.336	58.7597	0.743117	-0.505989	TNN	PREDICTED: Macaca mulatta tenascin N (TNN), mRNA [XM_001104490]	tenascin N
A_01_P013177	0.00408027	9.79e-05	up	2.37478	2.37478	1.24779	19934.9	7679.68	0.325744	-0.922047		Uncharacterized protein [Source:UniProtKB/TrEMBL;Acc:F7EI40] [ENSMMUT00000017937]
A_01_P1724866	0.0118446	0.00106262	up	2.37304	2.37304	1.24674	492.91	191.199	0.967616	-0.27912		Uncharacterized protein [Source:UniProtKB/TrEMBL;Acc:F7E2R8] [ENSMMUT00000033055]
A_01_P1788451	0.0071549	0.000324	up	2.3721	2.3721	1.24616	354.493	134.098	0.536384	-0.709778		TSA: Macaca mulatta Mamu_457389 mRNA sequence. [JV665581]
A_01_P1777361	0.021955	0.00400933	up	2.3718	2.3718	1.24598	10565.2	3934.48	0.594133	-0.651851
A_01_P1710376	0.0158717	0.0019877	up	2.37165	2.37165	1.24589	847.014	317.397	0.371437	-0.874456		Uncharacterized protein [Source:UniProtKB/TrEMBL;Acc:F6U4S0] [ENSMMUT00000041140]
A_01_P007176	0.023956	0.00480924	up	2.36623	2.36623	1.24259	1438.89	545.267	0.42078	-0.821811	GYLTL1B	Uncharacterized protein [Source:UniProtKB/TrEMBL;Acc:F6T1D1] [ENSMMUT00000003716]	glycosyltransferase-like 1B
A_01_P1698111	0.014382	0.00170314	up	2.36493	2.36493	1.2418	56870.5	21537.9	0.576412	-0.665385		Uncharacterized protein [Source:UniProtKB/TrEMBL;Acc:F6ZDA2] [ENSMMUT00000018609]
A_01_P1774571	0.020659	0.00356673	up	2.36401	2.36401	1.24124	188.208	76.265	0.608593	-0.632644
A_01_P1719946	0.046017	0.0135776	up	2.36326	2.36326	1.24078	271.007	99.0351	0.806432	-0.434345	TFPI	Tissue factor pathway inhibitor [Source:UniProtKB/Swiss-Prot;Acc:Q28864] [ENSMMUT00000013183]	tissue factor pathway inhibitor (lipoprotein-associated coagulation inhibitor)
A_01_P1678931	0.0184631	0.00284161	up	2.36194	2.36194	1.23997	2864.07	1124.93	1.1229	-0.117078	ASS1	Uncharacterized protein [Source:UniProtKB/TrEMBL;Acc:F6QXP1] [ENSMMUT00000026972]	argininosuccinate synthase 1
A_01_P019774	0.0198193	0.00328389	up	2.35986	2.35986	1.2387	514.225	190.809	0.508781	-0.729921	RPF2	Macaca mulatta ribosome production factor 2 homolog (S. cerevisiae) (RPF2), mRNA [NM_001258154]	ribosome production factor 2 homolog (S. cerevisiae)
A_01_P1702276	0.0259659	0.00556115	up	2.35804	2.35804	1.23759	142.826	56.8282	0.737668	-0.499922	LOC714316	retinitis pigmentosa GTPase regulator [Source:HGNC Symbol;Acc:10295] [ENSMMUT00000018934]	x-linked retinitis pigmentosa GTPase regulator-like
A_01_P020097	0.0408659	0.0113239	up	2.35663	2.35663	1.23673	1108.82	420.636	0.801188	-0.435539	CD83	Macaca mulatta CD83 molecule (CD83), mRNA [NM_001261335]	CD83 molecule
A_01_P1688426	0.0158717	0.00200518	up	2.34007	2.34007	1.22655	242.569	92.9204	0.882367	-0.344187	FGF2	Uncharacterized protein [Source:UniProtKB/TrEMBL;Acc:F6SXE2] [ENSMMUT00000010367]	fibroblast growth factor 2 (basic)
A_01_P1808406	0.0491591	0.0150143	up	2.33847	2.33847	1.22556	85.4307	35.3328	0.625391	-0.600172
A_01_P1833036	0.0215802	0.00383762	up	2.33811	2.33811	1.22534	69.9793	27.2247	0.785417	-0.439926		TSA: Macaca mulatta Mamu_556901 mRNA sequence. [JV710687]
A_01_P004780	0.00392941	8.15e-05	up	2.3367	2.3367	1.22447	5868.05	2284.96	0.782173	-0.4423	BAX	apoptosis regulator BAX [Source:RefSeq peptide;Acc:NP_001247945] [ENSMMUT00000005533]	BCL2-associated X protein
A_01_P1722221	0.0185552	0.00289242	up	2.32378	2.32378	1.21647	166.521	65.5741	0.631444	-0.58503		Uncharacterized protein [Source:UniProtKB/TrEMBL;Acc:F7ECK5] [ENSMMUT00000046737]
A_01_P1769301	0.017066	0.00237481	up	2.32309	2.32309	1.21604	41.4951	16.4855	0.321149	-0.894896	LOC712333	hedgehog acyltransferase [Source:HGNC Symbol;Acc:18270] [ENSMMUT00000022642]	protein-cysteine N-palmitoyltransferase HHAT-like
A_01_P011863	0.034745	0.00874166	up	2.32062	2.32062	1.21451	493.233	204.345	0.73521	-0.479301	KCNIP3	calsenilin [Source:RefSeq peptide;Acc:NP_001244793] [ENSMMUT00000043330]	Kv channel interacting protein 3, calsenilin
A_01_P011800	0.0263736	0.00572825	up	2.31972	2.31972	1.21395	41.5124	16.0623	0.561386	-0.652564		TSA: Macaca mulatta Mamu_537142 mRNA sequence. [JU349048]
A_01_P1674756	0.0106611	0.000727	up	2.3188	2.3188	1.21338	521.777	208.906	0.865658	-0.347721		Uncharacterized protein [Source:UniProtKB/TrEMBL;Acc:F7F5A8] [ENSMMUT00000004860]
A_01_P1685296	0.0350526	0.00895882	up	2.31754	2.31754	1.2126	752.155	318.331	0.619516	-0.59308	VIP	Macaca mulatta vasoactive intestinal peptide (VIP), mRNA [NM_001260752]	vasoactive intestinal peptide
A_01_P1678691	0.0283435	0.00652082	up	2.3166	2.3166	1.21201	217.304	88.5764	0.359133	-0.852874		Uncharacterized protein [Source:UniProtKB/TrEMBL;Acc:F7EUM6] [ENSMMUT00000009678]
A_01_P002585	0.00806634	0.000441	up	2.31594	2.31594	1.2116	20355.1	8055.51	0.728356	-0.483243	CDKN1A	Macaca mulatta cyclin-dependent kinase inhibitor 1A (p21, Cip1) (CDKN1A), mRNA [NM_001194722]	cyclin-dependent kinase inhibitor 1A (p21, Cip1)
A_01_P1670591	0.0108269	0.000848	up	2.31243	2.31243	1.20941	524	202.043	1.03709	-0.172322	IER3	Macaca mulatta immediate early response 3 (IER3), mRNA [NM_001047122]	immediate early response 3
A_01_P018434	0.00601989	0.000212	up	2.31111	2.31111	1.20859	539.807	213.397	0.781914	-0.426674	RECK	Uncharacterized protein [Source:UniProtKB/TrEMBL;Acc:F6R989] [ENSMMUT00000031822]	reversion-inducing-cysteine-rich protein with kazal motifs
A_01_P1678106	0.035927	0.00945063	up	2.307	2.307	1.20602	2749.17	1018.78	0.838328	-0.367689	SERPINE2	Glia-derived nexin isoform c; Uncharacterized protein [Source:UniProtKB/TrEMBL;Acc:F7HSW0] [ENSMMUT00000008621]	serpin peptidase inhibitor, clade E (nexin, plasminogen activator inhibitor type 1), member 2
A_01_P1718751	0.0293285	0.00684364	up	2.29708	2.29708	1.1998	21918.6	8583.45	0.692427	-0.507372	LOC100430243	Uncharacterized protein [Source:UniProtKB/TrEMBL;Acc:F6YAW3] [ENSMMUT00000026332]	interferon-induced transmembrane protein 3-like
A_01_P1754601	0.0310268	0.00748455	up	2.29059	2.29059	1.19572	34568.3	14552.4	0.536973	-0.658748		Uncharacterized protein [Source:UniProtKB/TrEMBL;Acc:F7EZI6] [ENSMMUT00000042324]
A_01_P012807	0.0112154	0.000945	up	2.28882	2.28882	1.19461	10114.9	4066.13	0.483643	-0.710962	CIRBP	Macaca mulatta cold inducible RNA binding protein (CIRBP), mRNA [NM_001261316]	cold inducible RNA binding protein
A_01_P1718991	0.035561	0.00924859	up	2.28764	2.28764	1.19386	2032.65	794.541	0.402074	-0.791789		fibulin 1 [Source:HGNC Symbol;Acc:3600] [ENSMMUT00000012896]
A_01_P1793291	0.0256312	0.00541647	up	2.2841	2.2841	1.19163	342.098	133.11	0.629177	-0.562449		TSA: Macaca mulatta Mamu_289107 mRNA sequence. [JV591401]
A_01_P1685596	0.00408027	9.96e-05	up	2.27966	2.27966	1.18882	135	54.0836	0.73527	-0.453551	NDN	Macaca mulatta necdin homolog (mouse) (NDN), mRNA [NM_001172102]	necdin homolog (mouse)
A_01_P008748	0.0303388	0.00723313	up	2.27788	2.27788	1.18769	286.22	113.457	0.531934	-0.655758	PRMT6	protein arginine N-methyltransferase 6 [Source:RefSeq peptide;Acc:NP_001244450] [ENSMMUT00000009512]	protein arginine methyltransferase 6
A_01_P1695676	0.0218101	0.00395678	up	2.27682	2.27682	1.18702	2637.1	1045.11	0.724574	-0.462448	CCL21	C-C motif chemokine 21 [Source:UniProtKB/Swiss-Prot;Acc:Q8HYP5] [ENSMMUT00000023217]	chemokine (C-C motif) ligand 21
A_01_P1739651	0.0254039	0.00526715	up	2.27601	2.27601	1.1865	697.675	268.858	0.8475	-0.339004		Uncharacterized protein [Source:UniProtKB/TrEMBL;Acc:F7G7D2] [ENSMMUT00000022880]
A_01_P1783236	0.0107675	0.000764	up	2.27298	2.27298	1.18459	24675.6	9920.25	0.683594	-0.500993	KRT18	PREDICTED: Macaca mulatta keratin, type I cytoskeletal 18-like (KRT18), miscRNA [XR_011488]	keratin, type I cytoskeletal 18-like
A_01_P1701461	0.0308613	0.00743231	up	2.26836	2.26836	1.18165	792	299.383	0.844048	-0.3376		Uncharacterized protein [Source:UniProtKB/TrEMBL;Acc:H9H302] [ENSMMUT00000006416]
A_01_P011982	0.0135463	0.00147296	up	2.26326	2.26326	1.1784	683.881	276.214	0.663847	-0.514556	HAPLN3	Uncharacterized protein [Source:UniProtKB/TrEMBL;Acc:F6ZXD2] [ENSMMUT00000000808]	hyaluronan and proteoglycan link protein 3
A_01_P1753036	0.013568	0.00148631	up	2.26249	2.26249	1.17791	32.7502	13.2758	0.495917	-0.681997	LOC710234	transcription factor 7 (T-cell specific, HMG-box) [Source:HGNC Symbol;Acc:11639] [ENSMMUT00000041095]	transcription factor 7-like
A_01_P1690531	0.0470874	0.014006	up	2.26167	2.26167	1.17739	64.2603	23.4023	0.917817	-0.259571	DNCI1	Macaca mulatta dynein, cytoplasmic 1, intermediate chain 1 (DNCI1), mRNA [NM_001261582]	dynein, cytoplasmic 1, intermediate chain 1
A_01_P017111	0.0292015	0.00675314	up	2.25614	2.25614	1.17386	196.892	79.137	0.659356	-0.514502	LOC710527	cytochrome b5 reductase 2 [Source:HGNC Symbol;Acc:24376] [ENSMMUT00000027766]	NADH-cytochrome b5 reductase 2-like
A_01_P1745156	0.0108269	0.000797	up	2.25534	2.25534	1.17335	593.265	242.143	0.670992	-0.502355	COL12A1	Uncharacterized protein [Source:UniProtKB/TrEMBL;Acc:F6SI99] [ENSMMUT00000027065]	collagen, type XII, alpha 1
A_01_P1683776	0.034887	0.00887477	up	2.25471	2.25471	1.17294	86.3508	35.7478	0.551968	-0.620972		Uncharacterized protein [Source:UniProtKB/TrEMBL;Acc:F7CG06] [ENSMMUT00000048208]
A_01_P1698112	0.0279729	0.00632401	up	2.25224	2.25224	1.17136	62613.9	24218.6	0.526798	-0.644559		Uncharacterized protein [Source:UniProtKB/TrEMBL;Acc:F6ZDA2] [ENSMMUT00000018609]
A_01_P1677631	0.0220373	0.00404192	up	2.25024	2.25024	1.17008	640.964	266.257	0.397162	-0.772917	BBS5	Macaca mulatta Bardet-Biedl syndrome 5 (BBS5), mRNA [NM_001194768]	Bardet-Biedl syndrome 5
A_01_P006727	0.00370483	6.8e-05	up	2.24782	2.24782	1.16852	826.584	341.869	0.634867	-0.533657	FAM84A	Macaca mulatta family with sequence similarity 84, member A (FAM84A), mRNA [NM_001266538]	family with sequence similarity 84, member A
A_01_P1672371	0.0107675	0.000756	up	2.24466	2.24466	1.1665	1114.77	447.994	0.837955	-0.328541	LOC710893	microfibrillar-associated protein 4 [Source:HGNC Symbol;Acc:7035] [ENSMMUT00000011937]	microfibril-associated glycoprotein 4-like
A_01_P004331	0.0137285	0.00153268	up	2.24365	2.24365	1.16585	882.393	361.725	0.75628	-0.409571		Uncharacterized protein [Source:UniProtKB/TrEMBL;Acc:F7G642] [ENSMMUT00000047676]
A_01_P1781716	0.0274164	0.0060889	up	2.2425	2.2425	1.16511	1527.33	635.771	1.00941	-0.155704
A_01_P1734816	0.0262656	0.00566575	up	2.2416	2.2416	1.16453	101.733	39.8643	0.668621	-0.495907	SOX11	Uncharacterized protein [Source:UniProtKB/TrEMBL;Acc:F7HJJ4] [ENSMMUT00000013057]	SRY (sex determining region Y)-box 11
A_01_P1806106	0.0293285	0.00685267	up	2.23745	2.23745	1.16185	508.779	217.871	0.562807	-0.599047	SHISA3	PREDICTED: Macaca mulatta shisa homolog 3 (Xenopus laevis) (SHISA3), mRNA [XM_001098929]	shisa homolog 3 (Xenopus laevis)
A_01_P013839	0.0339605	0.00850367	up	2.23606	2.23606	1.16096	119.088	49.744	0.600935	-0.560021	TREM1	Uncharacterized protein [Source:UniProtKB/TrEMBL;Acc:F6TBA8] [ENSMMUT00000005201]	triggering receptor expressed on myeloid cells 1
A_01_P019019	0.0244125	0.004974	up	2.23549	2.23549	1.16059	58.7924	24.3458	0.744464	-0.416129	LOC711681	Uncharacterized protein [Source:UniProtKB/TrEMBL;Acc:F6T3M7] [ENSMMUT00000010344]	beta-nerve growth factor-like
A_01_P1671656	0.035927	0.00945448	up	2.23404	2.23404	1.15965	224.049	94.5811	0.686587	-0.473066	TRIM22	Macaca mulatta tripartite motif containing 22 (TRIM22), mRNA [NM_001113359]	tripartite motif containing 22
A_01_P1819721	0.0227177	0.00435695	up	2.2288	2.2288	1.15627	1149.12	465.61	0.152294	-1.00397		TSA: Macaca mulatta Mamu_389104 mRNA sequence. [JU496067]
A_01_P009797	0.0142842	0.00164649	up	2.22838	2.22838	1.156	759.797	312.358	0.715153	-0.440844
A_01_P1738266	0.0145259	0.00173431	up	2.22829	2.22829	1.15594	291.125	122.183	0.61081	-0.545129	FAM110B	Macaca mulatta family with sequence similarity 110, member B (FAM110B), mRNA [NM_001193942]	family with sequence similarity 110, member B
A_01_P1683036	0.0251639	0.00518729	up	2.22816	2.22816	1.15585	199.556	84.422	0.684272	-0.471581	CLN8	protein CLN8 [Source:RefSeq peptide;Acc:NP_001180979] [ENSMMUT00000013213]	ceroid-lipofuscinosis, neuronal 8 (epilepsy, progressive with mental retardation)
A_01_P1723951	0.0225665	0.00420198	up	2.22765	2.22765	1.15552	3686.91	1488.27	0.557833	-0.597689	AK1	Uncharacterized protein [Source:UniProtKB/TrEMBL;Acc:F6RRJ7] [ENSMMUT00000045858]	adenylate kinase 1
A_01_P1673776	0.00395704	8.36e-05	up	2.22685	2.22685	1.155	2336.6	952.551	0.699165	-0.455839	BAX	apoptosis regulator BAX [Source:RefSeq peptide;Acc:NP_001247945] [ENSMMUT00000005536]	BCL2-associated X protein
A_01_P1685656	0.0432363	0.0124119	up	2.22382	2.22382	1.15304	237.356	92.7719	0.969235	-0.183803	THBS1	Uncharacterized protein [Source:UniProtKB/TrEMBL;Acc:F6WIY2] [ENSMMUT00000008436]	thrombospondin 1
A_01_P006196	0.0234236	0.00454836	up	2.22159	2.22159	1.15159	1290.92	546.548	0.553909	-0.597681		Uncharacterized protein [Source:UniProtKB/TrEMBL;Acc:F6YXJ2] [ENSMMUT00000038711]
A_01_P1670516	0.0322907	0.00794392	up	2.21846	2.21846	1.14956	94.2835	40.508	0.37418	-0.775376	FOXP2	Macaca mulatta forkhead box P2 (FOXP2), mRNA [NM_001033021]	forkhead box P2
A_01_P1780751	0.0225561	0.00419104	up	2.2169	2.2169	1.14855	1796.33	709.183	0.544978	-0.603568
A_01_P1832871	0.00780441	0.000405	up	2.21674	2.21674	1.14844	3607.13	1496.79	0.451052	-0.697387		TSA: Macaca mulatta Mamu_387849 mRNA sequence. [JU485321]
A_01_P1730011	0.0159067	0.00202322	up	2.21501	2.21501	1.14732	34.2935	14.3428	0.654652	-0.492663	HECTD2	Uncharacterized protein [Source:UniProtKB/TrEMBL;Acc:F6XAF4] [ENSMMUT00000000355]	HECT domain containing E3 ubiquitin protein ligase 2
A_01_P018780	0.0212352	0.0037321	up	2.21112	2.21112	1.14478	1382.53	573.033	0.492692	-0.652089	ARVCF	Uncharacterized protein [Source:UniProtKB/TrEMBL;Acc:F6PIM3] [ENSMMUT00000016302]	armadillo repeat gene deleted in velocardiofacial syndrome
A_01_P1747176	0.0108269	0.000842	up	2.20767	2.20767	1.14252	176.595	71.6612	0.424702	-0.71782	GPR176	probable G-protein coupled receptor 176 [Source:RefSeq peptide;Acc:NP_001253083] [ENSMMUT00000008438]	G protein-coupled receptor 176
A_01_P1724521	0.0185552	0.00289156	up	2.20736	2.20736	1.14232	65.7121	26.5047	0.540647	-0.601677	LOC700580	Uncharacterized protein [Source:UniProtKB/TrEMBL;Acc:F6VDQ1] [ENSMMUT00000023485]	leucine-rich repeat and death domain-containing protein-like
A_01_P1796386	0.0272843	0.00604866	up	2.20659	2.20659	1.14182	143.451	59.6773	1.05293	-0.0888912		TSA: Macaca mulatta Mamu_557006 mRNA sequence. [JV719407]
A_01_P012504	0.00736932	0.000356	up	2.20463	2.20463	1.14053	1055.93	434.022	0.880522	-0.260012	CYYR1	Uncharacterized protein [Source:UniProtKB/TrEMBL;Acc:F7H8W5] [ENSMMUT00000016952]	uncharacterized LOC708008
A_01_P017062	0.0108269	0.000854	up	2.2037	2.2037	1.13993	1050.32	436.145	0.682686	-0.457245		TSA: Macaca mulatta Mamu_70050 mRNA sequence. [JV481343]
A_01_P019563	0.0468279	0.0139102	up	2.19992	2.19992	1.13745	1271.19	520.345	0.695105	-0.442348		TSA: Macaca mulatta Mamu_125552 mRNA sequence. [JV534764]
A_01_P009412	0.0212352	0.00373394	up	2.19498	2.19498	1.13421	289.19	120.4	1.04081	-0.0934008		TSA: Macaca mulatta Mamu_100077 mRNA sequence. [JV470895]
A_01_P1769931	0.0317582	0.00777493	up	2.19263	2.19263	1.13266	130.802	57.869	0.648475	-0.484188	PTGS2	Uncharacterized protein [Source:UniProtKB/TrEMBL;Acc:F7BWZ9] [ENSMMUT00000023682]	prostaglandin-endoperoxide synthase 2 (prostaglandin G/H synthase and cyclooxygenase)
A_01_P1679556	0.00392941	7.91e-05	up	2.19071	2.19071	1.1314	148.885	62.063	0.463931	-0.667468	RCN1	Reticulocalbin-1; Uncharacterized protein [Source:UniProtKB/TrEMBL;Acc:F7H3P3] [ENSMMUT00000025804]	reticulocalbin 1, EF-hand calcium binding domain
A_01_P017923	0.0137342	0.00154428	up	2.19067	2.19067	1.13137	5511.97	2296.04	0.771878	-0.359491	ALDH1A3	aldehyde dehydrogenase family 1 member A3 [Source:RefSeq peptide;Acc:NP_001253485] [ENSMMUT00000009324]	aldehyde dehydrogenase 1 family, member A3
A_01_P1725681	0.0226726	0.00431213	up	2.18923	2.18923	1.13042	1094.28	458.187	0.655162	-0.47526	SERPING1	Uncharacterized protein [Source:UniProtKB/TrEMBL;Acc:F6QPR4] [ENSMMUT00000044209]	serpin peptidase inhibitor, clade G (C1 inhibitor), member 1
A_01_P1732936	0.0194798	0.00309905	up	2.18888	2.18888	1.1302	727.74	307.266	0.696581	-0.433615	LRP1	Uncharacterized protein [Source:UniProtKB/TrEMBL;Acc:F7DEF4] [ENSMMUT00000030648]	low density lipoprotein receptor-related protein 1
A_01_P1690131	0.0180512	0.0026732	up	2.18612	2.18612	1.12837	2597.62	1063.84	0.820468	-0.307903	BTG3	Macaca mulatta BTG family, member 3 (BTG3), mRNA [NM_001266041]	BTG family, member 3
A_01_P013511	0.0179889	0.00262558	up	2.18236	2.18236	1.12589	10546.8	4549.99	0.694484	-0.431406	CCND1	Macaca mulatta G1/S-specific cyclin-D1 (CCND1), mRNA [NM_001278446]	G1/S-specific cyclin-D1
A_01_P1775191	0.0127659	0.00127761	up	2.18213	2.18213	1.12574	2849.4	1168.82	0.940152	-0.185588		TSA: Macaca mulatta Mamu_247560 mRNA sequence. [JV572283]
A_01_P1751706	0.0333049	0.00825898	up	2.18107	2.18107	1.12504	1570.02	621.682	0.834933	-0.290106	DAB2	Uncharacterized protein [Source:UniProtKB/TrEMBL;Acc:F7GRX9] [ENSMMUT00000027933]	disabled homolog 2, mitogen-responsive phosphoprotein (Drosophila)
A_01_P014585	0.0404382	0.0111576	up	2.18077	2.18077	1.12484	1404.81	557.165	0.8204	-0.30444	GEM	Uncharacterized protein [Source:UniProtKB/TrEMBL;Acc:F7AQV4] [ENSMMUT00000027773]	GTP binding protein overexpressed in skeletal muscle
A_01_P1705896	0.00296278	3.01e-05	up	2.17828	2.17828	1.12319	3831.08	1604.33	0.753743	-0.369444	BAX	Macaca mulatta BCL2-associated X protein (BAX), mRNA [NM_001261016]	BCL2-associated X protein
A_01_P1702436	0.0226726	0.00430728	up	2.17368	2.17368	1.12014	432.817	179.7	0.687932	-0.432209		Uncharacterized protein [Source:UniProtKB/TrEMBL;Acc:H9H481] [ENSMMUT00000029521]
A_01_P1764941	0.0134749	0.00143991	up	2.17088	2.17088	1.11828	191.1	80.5885	0.897911	-0.220368	LOC704041	lysosomal protein transmembrane 5 [Source:HGNC Symbol;Acc:29612] [ENSMMUT00000012216]	lysosomal-associated transmembrane protein 5-like
A_01_P1676781	0.016625	0.00221712	up	2.16959	2.16959	1.11742	156.394	62.9818	0.40392	-0.713504	LOC697925	family with sequence similarity 83, member D [Source:HGNC Symbol;Acc:16122] [ENSMMUT00000004781]	protein FAM83D-like
A_01_P007795	0.0429523	0.0122491	up	2.16576	2.16576	1.11487	198.185	78.9678	1.04285	-0.0720202
A_01_P1774761	0.0298895	0.00706719	up	2.16455	2.16455	1.11406	4198.88	1741.3	0.793666	-0.320398
A_01_P004699	0.0330783	0.00817725	up	2.16027	2.16027	1.11121	617.989	254.763	0.336608	-0.774605	LOC694029	Uncharacterized protein [Source:UniProtKB/TrEMBL;Acc:F6QKR4] [ENSMMUT00000044039]	apolipoprotein L2-like
A_01_P011877	0.00306413	4.03e-05	up	2.15955	2.15955	1.11073	368.569	157.094	0.548862	-0.561867	PROS1	Macaca mulatta protein S (alpha) (PROS1), mRNA [NM_001044726]	protein S (alpha)
A_01_P008764	0.0274672	0.00612323	up	2.15851	2.15851	1.11003	2208.36	935.142	0.465602	-0.644432	2014-09-05	Uncharacterized protein [Source:UniProtKB/TrEMBL;Acc:F7H2S6] [ENSMMUT00000024092]	septin 5
A_01_P014919	0.00516769	0.000136	up	2.15778	2.15778	1.10955	2559.26	1069.65	0.533038	-0.576508		C-C motif chemokine 4 precursor [Source:RefSeq peptide;Acc:NP_001028045] [ENSMMUT00000039403]
A_01_P015221	0.0163174	0.002121	up	2.15499	2.15499	1.10768	2957.44	1245.88	0.687179	-0.4205	LOC696649	proenkephalin [Source:HGNC Symbol;Acc:8831] [ENSMMUT00000009481]	proenkephalin-A-like
A_01_P011320	0.0198193	0.00326692	up	2.15266	2.15266	1.10612	1096.1	470.235	0.55199	-0.554128		Uncharacterized protein [Source:UniProtKB/TrEMBL;Acc:F7C9F5] [ENSMMUT00000023635]
A_01_P1679121	0.0182487	0.00274353	up	2.15262	2.15262	1.10609	16651.1	7070.34	0.155493	-0.950599	IFITM1	Uncharacterized protein [Source:UniProtKB/TrEMBL;Acc:F6ZD87] [ENSMMUT00000018611]	interferon induced transmembrane protein 1
A_01_P1722386	0.00389505	7.61e-05	up	2.14418	2.14418	1.10043	116.299	49.871	0.833823	-0.266604		Uncharacterized protein [Source:UniProtKB/TrEMBL;Acc:F7D9P8] [ENSMMUT00000001734]
A_01_P1677927	0.0143179	0.00167841	up	2.14386	2.14386	1.10021	818.281	348.828	0.692968	-0.407241		Uncharacterized protein [Source:UniProtKB/TrEMBL;Acc:F6WRG5] [ENSMMUT00000008417]
A_01_P013892	0.0294208	0.00690942	up	2.14287	2.14287	1.09954	420.108	182.616	0.55976	-0.539782		TSA: Macaca mulatta Mamu_82964 mRNA sequence. [JV479291]
A_01_P1695256	0.0353205	0.00912587	up	2.13885	2.13885	1.09683	171.908	71.9975	0.640559	-0.456275	FGF2	Uncharacterized protein [Source:UniProtKB/TrEMBL;Acc:F6SXE2] [ENSMMUT00000010367]	fibroblast growth factor 2 (basic)
A_01_P1796696	0.00601989	0.000207	up	2.13787	2.13787	1.09617	161.934	69.4988	0.915293	-0.180879
A_01_P1771636	0.0474548	0.0142856	up	2.13756	2.13756	1.09597	88.1842	38.8212	0.535836	-0.560129		TSA: Macaca mulatta Mamu_561352 mRNA sequence. [JV710385]
A_01_P019362	0.034793	0.0087676	up	2.13755	2.13755	1.09596	215.578	90.4645	0.61163	-0.484331		TSA: Macaca mulatta Mamu_392208 mRNA sequence. [JU490891]
A_01_P011643	0.00601989	0.000207	up	2.136	2.136	1.09491	5337.81	2297.79	0.788197	-0.306713	SLC12A4	Uncharacterized protein [Source:UniProtKB/TrEMBL;Acc:F6R193] [ENSMMUT00000011872]	solute carrier family 12 (potassium/chloride transporters), member 4
A_01_P1829291	0.0292327	0.00679531	up	2.13299	2.13299	1.09288	43.7906	18.5337	0.927757	-0.165119		TSA: Macaca mulatta Mamu_417891 mRNA sequence. [JV065301]
A_01_P1756666	0.0120907	0.00113773	up	2.13014	2.13014	1.09095	869.673	363.855	0.973314	-0.117637	PHLDB2	Uncharacterized protein [Source:UniProtKB/TrEMBL;Acc:F6XRZ9] [ENSMMUT00000000998]	pleckstrin homology-like domain, family B, member 2
A_01_P012832	0.0263231	0.00568865	up	2.12904	2.12904	1.0902	509.463	223.385	0.511885	-0.578315	TNFRSF10A	Uncharacterized protein [Source:UniProtKB/TrEMBL;Acc:F6Q522] [ENSMMUT00000010551]	tumor necrosis factor receptor superfamily, member 10a
A_01_P003117	0.0255203	0.00532181	up	2.12803	2.12803	1.08952	1981.94	822.749	0.699306	-0.390209
A_01_P015703	0.0125898	0.00124493	up	2.12613	2.12613	1.08823	721.356	298.991	0.31416	-0.774068	TUSC3	tumor suppressor candidate 3 precursor [Source:RefSeq peptide;Acc:NP_001253208] [ENSMMUT00000039134]	tumor suppressor candidate 3
A_01_P005036	0.0198193	0.00322154	up	2.1245	2.1245	1.08712	1245.09	518.856	0.739752	-0.347372	IFI16	Macaca mulatta interferon, gamma-inducible protein 16 (IFI16), mRNA [NM_001261661]	interferon, gamma-inducible protein 16
A_01_P1671811	0.0127955	0.00129077	up	2.12152	2.12152	1.0851	1601.5	684.967	0.713896	-0.371202	CTSK	Macaca mulatta cathepsin K (CTSK), mRNA [NM_001032812]	cathepsin K
A_01_P1790971	0.0227177	0.00435617	up	2.11923	2.11923	1.08354	282.384	123.323	0.778797	-0.304742
A_01_P1775931	0.025652	0.00543111	up	2.1187	2.1187	1.08318	611.576	264.85	0.800884	-0.282293
A_01_P015822	0.0184631	0.00283926	up	2.1147	2.1147	1.08045	3907.36	1691.74	0.983221	-0.0972309	IGFBP4	insulin-like growth factor-binding protein 4 precursor [Source:RefSeq peptide;Acc:NP_001247475] [ENSMMUT00000013106]	insulin-like growth factor binding protein 4
A_01_P1741951	0.00601989	0.000222	up	2.11361	2.11361	1.07971	8581.48	3764.05	0.904843	-0.174869		Uncharacterized protein [Source:UniProtKB/TrEMBL;Acc:F7GWR9] [ENSMMUT00000024281]
A_01_P017852	0.0182487	0.00277402	up	2.11202	2.11202	1.07862	2580.86	1109.63	0.59609	-0.48253	GREM2	gremlin-2 precursor [Source:RefSeq peptide;Acc:NP_001253037] [ENSMMUT00000011560]	gremlin 2
A_01_P017409	0.015112	0.00186791	up	2.10961	2.10961	1.07698	3707.99	1587.03	0.505332	-0.571644	CTRB1	Macaca mulatta chymotrypsinogen B1 (CTRB1), mRNA [NM_001194456]	chymotrypsinogen B1
A_01_P013299	0.0190706	0.00301875	up	2.10956	2.10956	1.07694	86.4324	36.4568	0.71673	-0.360211		TSA: Macaca mulatta Mamu_91173 mRNA sequence. [JV459713]
A_01_P1739041	0.0174769	0.00248774	up	2.106	2.106	1.07451	81.0071	36.0219	0.262741	-0.811768	COL14A1	Uncharacterized protein [Source:UniProtKB/TrEMBL;Acc:F7HQD3] [ENSMMUT00000003696]	collagen, type XIV, alpha 1
A_01_P1811066	0.00777342	0.000391	up	2.10441	2.10441	1.07341	136.59	59.1612	0.683282	-0.390131	RTN1	Uncharacterized protein [Source:UniProtKB/TrEMBL;Acc:F7HG96] [ENSMMUT00000016758]	reticulon 1
A_01_P018152	0.0397363	0.0108847	up	2.10239	2.10239	1.07203	945.087	410.04	0.637289	-0.434743	HSPB8	Macaca mulatta heat shock 22kDa protein 8 (HSPB8), mRNA [NM_001032937]	heat shock 22kDa protein 8
A_01_P1723261	0.0124709	0.0012282	up	2.1023	2.1023	1.07197	493.331	216.396	0.820057	-0.251913	BNC2	Uncharacterized protein [Source:UniProtKB/TrEMBL;Acc:F6RQH2] [ENSMMUT00000001611]	basonuclin 2
A_01_P1751711	0.0068029	0.000298	up	2.09915	2.09915	1.0698	1248.22	543.514	0.715874	-0.353928	DAB2	Uncharacterized protein [Source:UniProtKB/TrEMBL;Acc:F7GRX9] [ENSMMUT00000041804]	disabled homolog 2, mitogen-responsive phosphoprotein (Drosophila)
A_01_P1751996	0.0361275	0.00952163	up	2.09728	2.09728	1.06852	44.0843	18.4442	0.00467956	-1.06384	ELOVL7	Macaca mulatta ELOVL fatty acid elongase 7 (ELOVL7), mRNA [NM_001194255]	ELOVL fatty acid elongase 7
A_01_P1753276	0.0115119	0.000991	up	2.09543	2.09543	1.06724	242.379	105.379	0.818998	-0.248245	PCDHB16	Uncharacterized protein [Source:UniProtKB/TrEMBL;Acc:F7CX56] [ENSMMUT00000027424]	protocadherin beta 16
A_01_P1679122	0.0132659	0.00140142	up	2.09484	2.09484	1.06684	15966.1	6768.5	0.0782132	-0.988628	IFITM1	Uncharacterized protein [Source:UniProtKB/TrEMBL;Acc:F6ZD87] [ENSMMUT00000018611]	interferon induced transmembrane protein 1
A_01_P1723121	0.00292955	2.71e-05	up	2.09032	2.09032	1.06372	7054.13	3092.06	0.775686	-0.288037		Uncharacterized protein [Source:UniProtKB/TrEMBL;Acc:F6PNR6] [ENSMMUT00000008601]
A_01_P007125	0.0149236	0.00180892	up	2.08969	2.08969	1.06329	1956.49	848.024	0.435	-0.628287	CTPS	CTP synthase 1; Uncharacterized protein [Source:UniProtKB/TrEMBL;Acc:F7H5B5] [ENSMMUT00000024045]	CTP synthase
A_01_P1705366	0.0136933	0.0015233	up	2.08622	2.08622	1.06089	168.679	73.9349	0.679516	-0.381373	LOC712383	potassium intermediate/small conductance calcium-activated channel, subfamily N, member 4 [Source:HGNC Symbol;Acc:6293] [ENSMMUT00000029926]	intermediate conductance calcium-activated potassium channel protein 4-like
A_01_P1692431	0.024185	0.00488908	up	2.08429	2.08429	1.05955	144.956	62.5032	0.215982	-0.843572	LOC695836	family with sequence similarity 72, member C [Source:HGNC Symbol;Acc:30602] [ENSMMUT00000006134]	protein FAM72A-like
A_01_P1807431	0.0226051	0.00424521	up	2.08097	2.08097	1.05726	1560.07	656.167	0.0765541	-0.980704		TSA: Macaca mulatta Mamu_509592 mRNA sequence. [JU350491]
A_01_P1764951	0.0383746	0.0104199	up	2.07935	2.07935	1.05613	81.5726	37.1645	0.305109	-0.751021	SDC3	Syndecan [Source:UniProtKB/TrEMBL;Acc:F6Z7A3] [ENSMMUT00000018984]	syndecan 3
A_01_P014811	0.00324523	5.05e-05	up	2.07745	2.07745	1.05482	2541.1	1113.91	0.75446	-0.300356	ARHGEF3	Uncharacterized protein [Source:UniProtKB/TrEMBL;Acc:F6QHN9] [ENSMMUT00000046452]	Rho guanine nucleotide exchange factor (GEF) 3
A_01_P1689886	0.0258666	0.00549894	up	2.07604	2.07604	1.05383	1894.95	835.844	0.696423	-0.35741		Uncharacterized protein [Source:UniProtKB/TrEMBL;Acc:F7GIR1] [ENSMMUT00000006340]
A_01_P011850	0.00705134	0.000315	up	2.07524	2.07524	1.05328	318.702	139.951	0.618595	-0.434685		TSA: Macaca mulatta Mamu_513639 mRNA sequence. [JU340429]
A_01_P003350	0.024185	0.00487976	up	2.07493	2.07493	1.05306	15390.4	6883.3	0.555487	-0.497573	FN1	Uncharacterized protein [Source:UniProtKB/TrEMBL;Acc:F7EJ10] [ENSMMUT00000017323]	fibronectin 1
A_01_P014970	0.0444508	0.0129028	up	2.07445	2.07445	1.05273	138.284	61.0418	0.543896	-0.508829	E2F5	Uncharacterized protein [Source:UniProtKB/TrEMBL;Acc:F7GYK4] [ENSMMUT00000008948]	E2F transcription factor 5, p130-binding
A_01_P017648	0.0180512	0.00266411	up	2.07381	2.07381	1.05228	360.876	154.515	0.383352	-0.668931	SHMT1	serine hydroxymethyltransferase, cytosolic [Source:RefSeq peptide;Acc:NP_001244360] [ENSMMUT00000042138]	serine hydroxymethyltransferase 1 (soluble)
A_01_P1752986	0.0182487	0.00277919	up	2.07233	2.07233	1.05126	2022.86	888.712	0.727184	-0.324071	PDLIM4	Macaca mulatta PDZ and LIM domain 4 (PDLIM4), mRNA [NM_001257803]	PDZ and LIM domain 4
A_01_P002189	0.0226726	0.00430127	up	2.06898	2.06898	1.04892	1565	674.155	0.576878	-0.472043	LOC712789	nucleolar and coiled-body phosphoprotein 1 [Source:HGNC Symbol;Acc:15608] [ENSMMUT00000001677]	nucleolar and coiled-body phosphoprotein 1-like
A_01_P1678716	0.0145259	0.00173755	up	2.06829	2.06829	1.04844	298.501	131.136	0.70307	-0.345368	NOL6	Uncharacterized protein [Source:UniProtKB/TrEMBL;Acc:F6X5R1] [ENSMMUT00000000568]	nucleolar protein family 6 (RNA-associated)
A_01_P1731806	0.0352629	0.00909693	up	2.06775	2.06775	1.04806	95.928	43.5277	0.539111	-0.508952	MANSC1	Macaca mulatta MANSC domain containing 1 (MANSC1), mRNA [NM_001193753]	MANSC domain containing 1
A_01_P1722091	0.0471855	0.0141239	up	2.0663	2.0663	1.04705	39.7507	17.7336	0.528578	-0.518472	PTGS1	Uncharacterized protein [Source:UniProtKB/TrEMBL;Acc:F6S954] [ENSMMUT00000046797]	prostaglandin-endoperoxide synthase 1 (prostaglandin G/H synthase and cyclooxygenase)
A_01_P010483	0.023945	0.00477372	up	2.06484	2.06484	1.04603	424.422	190.626	0.337074	-0.708956		Uncharacterized protein [Source:UniProtKB/TrEMBL;Acc:F6S1W0] [ENSMMUT00000030885]
A_01_P004296	0.00601989	0.000193	up	2.06273	2.06273	1.04456	6214.17	2746.43	0.674875	-0.36968	PACSIN3	Macaca mulatta protein kinase C and casein kinase substrate in neurons 3 (PACSIN3), mRNA [NM_001266225]	protein kinase C and casein kinase substrate in neurons 3
A_01_P010917	0.0202729	0.00339499	up	2.06271	2.06271	1.04454	396.478	169.289	0.213716	-0.830823	LRP4	Uncharacterized protein [Source:UniProtKB/TrEMBL;Acc:F6SZP3] [ENSMMUT00000018375]	low density lipoprotein receptor-related protein 4
A_01_P015967	0.0226007	0.00421736	up	2.06161	2.06161	1.04377	86.8524	39.3898	0.453384	-0.590391	TAGLN3	Macaca mulatta transgelin 3 (TAGLN3), mRNA [NM_001266904]	transgelin 3
A_01_P1671886	0.0362669	0.00958731	up	2.06064	2.06064	1.0431	3072.95	1288.49	0.802008	-0.241087	CCL4L1	Macaca mulatta chemokine (C-C motif) ligand 4-like 1 (CCL4L1), mRNA [NM_001032873]	chemokine (C-C motif) ligand 4-like 1
A_01_P1770826	0.00236188	1.04e-05	up	2.05897	2.05897	1.04192	19792.1	8745.93	0.747931	-0.29399		Uncharacterized protein [Source:UniProtKB/TrEMBL;Acc:F6Z7Z5] [ENSMMUT00000006158]
A_01_P1780451	0.0182487	0.00278611	up	2.05803	2.05803	1.04127	917.256	403.898	0.405414	-0.635853		TSA: Macaca mulatta Mamu_518527 mRNA sequence. [JU325874]
A_01_P1783846	0.00371146	6.96e-05	up	2.05448	2.05448	1.03878	4656.57	2083.15	0.919047	-0.11973	KRT18	PREDICTED: Macaca mulatta keratin, type I cytoskeletal 18-like (KRT18), miscRNA [XR_011224]	keratin, type I cytoskeletal 18-like
A_01_P014603	0.0158717	0.00200612	up	2.05433	2.05433	1.03867	1136.6	500.558	0.65689	-0.381778		TSA: Macaca mulatta Mamu_69785 mRNA sequence. [JV470738]
A_01_P1702441	0.00793842	0.000421	up	2.05431	2.05431	1.03865	298.427	130.09	0.745596	-0.293056		Uncharacterized protein [Source:UniProtKB/TrEMBL;Acc:H9H2T4] [ENSMMUT00000047965]
A_01_P1781970	0.0454893	0.0133856	up	2.05416	2.05416	1.03855	1688.87	749.309	0.324086	-0.714462
A_01_P003984	0.0374119	0.0100093	up	2.05372	2.05372	1.03824	54.5365	23.6912	0.377177	-0.661064	DNCI1	Macaca mulatta dynein, cytoplasmic 1, intermediate chain 1 (DNCI1), mRNA [NM_001261582]	dynein, cytoplasmic 1, intermediate chain 1
A_01_P1683916	0.00337769	5.46e-05	up	2.05254	2.05254	1.03741	11357.4	5081.52	0.834853	-0.202555		Uncharacterized protein [Source:UniProtKB/TrEMBL;Acc:F7C036] [ENSMMUT00000003820]
A_01_P1685611	0.0420626	0.0118238	up	2.05218	2.05218	1.03716	1159.58	528.519	0.306142	-0.731015		Uncharacterized protein [Source:UniProtKB/TrEMBL;Acc:F7DXB2] [ENSMMUT00000030604]
A_01_P1732581	0.0438749	0.0126657	up	2.05152	2.05152	1.0367	86.4077	38.685	0.704141	-0.332555	ACVRL1	Uncharacterized protein [Source:UniProtKB/TrEMBL;Acc:F7AU14] [ENSMMUT00000046610]	activin A receptor type II-like 1
A_01_P1688836	0.0210769	0.00365567	up	2.04974	2.04974	1.03544	41.6054	18.1461	0.442578	-0.592863	LOC713016	limbic system-associated membrane protein [Source:HGNC Symbol;Acc:6705] [ENSMMUT00000017634]	limbic system-associated membrane protein-like
A_01_P015748	0.00306413	3.9e-05	up	2.04872	2.04872	1.03472	1205.31	538.649	0.671268	-0.363455		Uncharacterized protein [Source:UniProtKB/TrEMBL;Acc:F7ENH5] [ENSMMUT00000043133]
A_01_P003927	0.00736932	0.000345	up	2.04731	2.04731	1.03373	461.219	208.564	0.735961	-0.297772		TSA: Macaca mulatta Mamu_466537 mRNA sequence. [JV666042]
A_01_P1771416	0.0143143	0.00166684	up	2.047	2.047	1.03351	595.239	270.203	0.557797	-0.475715
A_01_P020162	0.0356022	0.00928383	up	2.04665	2.04665	1.03326	39.6462	17.9285	0.24123	-0.792031	KIF9	PREDICTED: Macaca mulatta kinesin family member 9, transcript variant 2 (KIF9), mRNA [XM_001113441]	kinesin family member 9
A_01_P004289	0.0120507	0.00112915	up	2.04636	2.04636	1.03306	1651.58	736.129	0.389548	-0.643509	APOE	Apolipoprotein E [Source:UniProtKB/Swiss-Prot;Acc:Q28502] [ENSMMUT00000020072]	apolipoprotein E
A_01_P007357	0.0272457	0.00601839	up	2.04631	2.04631	1.03302	482.865	211.707	0.641287	-0.391736		TSA: Macaca mulatta Mamu_161373 mRNA sequence. [JV542866]
A_01_P010681	0.0216083	0.00387708	up	2.04609	2.04609	1.03287	703.812	308.315	0.352173	-0.680698	CCNE1	Uncharacterized protein [Source:UniProtKB/TrEMBL;Acc:F7BEH6] [ENSMMUT00000029071]	cyclin E1
A_01_P1732901	0.0303388	0.00720792	up	2.04531	2.04531	1.03232	154.654	67.6374	0.672158	-0.360162	RBMS2	RNA-binding motif, single-stranded-interacting protein 2 [Source:RefSeq peptide;Acc:NP_001253318] [ENSMMUT00000027150]	RNA binding motif, single stranded interacting protein 2
A_01_P016712	0.013568	0.00150166	up	2.04451	2.04451	1.03176	156.394	70.1477	0.575611	-0.456145	TWIST1	PREDICTED: Macaca mulatta twist homolog 1 (Drosophila) (TWIST1), partial mRNA [XM_001103003]	twist homolog 1 (Drosophila)
A_01_P1674381	0.0226726	0.00431132	up	2.04262	2.04262	1.03042	260.347	120.85	0.456579	-0.573845	RPA1	Uncharacterized protein [Source:UniProtKB/TrEMBL;Acc:F6PLH9] [ENSMMUT00000016260]	replication protein A 70 kDa DNA-binding subunit-like
A_01_P1734391	0.026964	0.00589166	up	2.04137	2.04137	1.02954	44.0673	19.1566	0.365838	-0.663701	LOC706112	leucine rich repeat containing 43 [Source:HGNC Symbol;Acc:28562] [ENSMMUT00000045445]	leucine-rich repeat-containing protein 43-like
A_01_P1791991	0.0374844	0.0100437	up	2.04034	2.04034	1.02881	82.3687	38.2243	0.334661	-0.69415		TSA: Macaca mulatta Mamu_172873 mRNA sequence. [JV545341]
A_01_P004099	0.0124635	0.00121255	up	2.03884	2.03884	1.02775	1793.05	809.673	0.397891	-0.62986	TMEM47	Macaca mulatta transmembrane protein 47 (TMEM47), mRNA [NM_001266555]	transmembrane protein 47
A_01_P1696056	0.0150607	0.00185386	up	2.03747	2.03747	1.02678	4897.01	2144.89	0.73869	-0.288086	FN1	Uncharacterized protein [Source:UniProtKB/TrEMBL;Acc:F7EJ10] [ENSMMUT00000017323]	fibronectin 1
A_01_P1692561	0.0124709	0.00122339	up	2.03565	2.03565	1.02549	147.493	65.3737	0.813384	-0.212107		Uncharacterized protein [Source:UniProtKB/TrEMBL;Acc:F7AX75] [ENSMMUT00000014661]
A_01_P1738311	0.0430209	0.012299	up	2.03393	2.03393	1.02427	71.0289	31.7684	0.694988	-0.329284		Uncharacterized protein [Source:UniProtKB/TrEMBL;Acc:F7E4Y2] [ENSMMUT00000012789]
A_01_P010327	0.0108269	0.000777	up	2.03272	2.03272	1.02341	88.7211	40.1382	0.472566	-0.550845	PTPRZ1	Macaca mulatta protein tyrosine phosphatase, receptor-type, Z polypeptide 1 (PTPRZ1), transcript variant 1, mRNA [NM_001278382]	protein tyrosine phosphatase, receptor-type, Z polypeptide 1
A_01_P001379	0.0432865	0.012444	up	2.03109	2.03109	1.02225	1257.39	554.326	0.256193	-0.766061	SLC38A1	sodium-coupled neutral amino acid transporter 1 [Source:RefSeq peptide;Acc:NP_001253027] [ENSMMUT00000016802]	solute carrier family 38, member 1
A_01_P1693436	0.0348767	0.00881651	up	2.02851	2.02851	1.02042	383.166	175.328	0.49841	-0.52201	WDR77	Macaca mulatta WD repeat domain 77 (WDR77), mRNA [NM_001195443]	WD repeat domain 77
A_01_P1752911	0.00237153	1.13e-05	up	2.02507	2.02507	1.01797	1126.52	506.525	0.517163	-0.500806	SLC12A2	Macaca mulatta solute carrier family 12 (sodium/potassium/chloride transporters), member 2 (SLC12A2), mRNA [NM_001261785]	solute carrier family 12 (sodium/potassium/chloride transporters), member 2
A_01_P017417	0.0189648	0.00298688	up	2.02349	2.02349	1.01685	272.336	124.414	0.381756	-0.63509	TPST1	protein-tyrosine sulfotransferase 1 [Source:RefSeq peptide;Acc:NP_001244784] [ENSMMUT00000042336]	tyrosylprotein sulfotransferase 1
A_01_P003215	0.0283046	0.00649232	up	2.0226	2.0226	1.01621	320.778	147.443	0.518189	-0.498025
A_01_P004027	0.0197801	0.00318626	up	2.02121	2.02121	1.01522	22588.2	10159.9	0.766546	-0.248676	RPS27L	Macaca mulatta ribosomal protein S27-like (RPS27L), mRNA [NM_001193433]	ribosomal protein S27-like
A_01_P1731541	0.020381	0.00348367	up	2.01982	2.01982	1.01423	22265.2	9985.02	0.465267	-0.548961		Uncharacterized protein [Source:UniProtKB/TrEMBL;Acc:F7DNJ5] [ENSMMUT00000012440]
A_01_P1730516	0.0255537	0.00534935	up	2.01924	2.01924	1.01381	169.085	77.5186	0.761938	-0.251876		Uncharacterized protein [Source:UniProtKB/TrEMBL;Acc:F6VVF5] [ENSMMUT00000004243]
A_01_P1774956	0.0226051	0.00422939	up	2.01861	2.01861	1.01336	1558.19	712.355	0.534394	-0.478966		TSA: Macaca mulatta Mamu_374144 mRNA sequence. [JU483097]
A_01_P1777749	0.0163537	0.00213648	up	2.01401	2.01401	1.01007	251.319	115.202	0.642575	-0.367495
A_01_P1731606	0.0236961	0.00468631	up	2.01394	2.01394	1.01002	790.535	363.697	0.551124	-0.458894	C3AR1	Uncharacterized protein [Source:UniProtKB/TrEMBL;Acc:F7GR11] [ENSMMUT00000047254]	complement component 3a receptor 1
A_01_P1687831	0.0154055	0.00191647	up	2.01375	2.01375	1.00988	1139.74	506.948	0.80866	-0.201224	LYAR	Macaca mulatta Ly1 antibody reactive homolog (mouse) (LYAR), mRNA [NM_001258141]	Ly1 antibody reactive homolog (mouse)
A_01_P1685121	0.0198193	0.00324834	up	2.01053	2.01053	1.00757	531.676	237.431	0.770024	-0.237549	FILIP1	Uncharacterized protein [Source:UniProtKB/TrEMBL;Acc:F6SBM7] [ENSMMUT00000027074]	filamin A interacting protein 1
A_01_P002984	0.0108269	0.000866	up	2.00957	2.00957	1.00689	4301.1	1954.85	0.56218	-0.444705	KCNMA1	Calcium-activated potassium channel subunit alpha-1 [Source:UniProtKB/Swiss-Prot;Acc:O18867] [ENSMMUT00000025857]	potassium large conductance calcium-activated channel, subfamily M, alpha member 1
A_01_P1733138	0.0382162	0.0103464	up	2.00895	2.00895	1.00644	9182.24	4129.27	0.270923	-0.735515	LDHB	Macaca mulatta lactate dehydrogenase B (LDHB), mRNA [NM_001195809]	lactate dehydrogenase B
A_01_P016556	0.00247317	1.81e-05	up	2.00878	2.00878	1.00632	683.018	309.072	0.310761	-0.695559		Uncharacterized protein [Source:UniProtKB/TrEMBL;Acc:F6XML0] [ENSMMUT00000006162]
A_01_P011206	0.0367689	0.00976398	up	2.00824	2.00824	1.00593	656.646	296.248	0.351389	-0.654544		TSA: Macaca mulatta Mamu_383062 mRNA sequence. [JU494531]
A_01_P1755651	0.0307794	0.0074003	up	2.00717	2.00717	1.00516	34.6118	16.3594	0.202285	-0.802878	ANK2	Uncharacterized protein [Source:UniProtKB/TrEMBL;Acc:F7F8N0] [ENSMMUT00000041869]	ankyrin 2, neuronal
A_01_P1726136	0.0130818	0.00133009	up	2.00625	2.00625	1.0045	788.838	360.613	0.101606	-0.902896	CCDC34	Uncharacterized protein [Source:UniProtKB/TrEMBL;Acc:F7E3C6] [ENSMMUT00000033046]	coiled-coil domain containing 34
A_01_P006620	0.0378974	0.0101845	up	2.00607	2.00607	1.00437	1227.06	572.342	0.591662	-0.412709
A_01_P1673796	0.020381	0.00345484	up	2.00288	2.00288	1.00207	3055	1387.78	0.412871	-0.589203	LOC719419	Uncharacterized protein [Source:UniProtKB/TrEMBL;Acc:F6VMS3] [ENSMMUT00000004290]	protein arginine N-methyltransferase 1-like
A_01_P1670301	0.0220646	0.00405574	up	2.00254	2.00254	1.00183	349.027	151.785	0.709877	-0.291957	VLDLR	Macaca mulatta very low density lipoprotein receptor (VLDLR), mRNA [NM_001032907]	very low density lipoprotein receptor
A_01_P1731261	0.00316501	4.66e-05	up	2.00077	2.00077	1.00056	9669.79	4444.37	0.802978	-0.19758		Uncharacterized protein [Source:UniProtKB/TrEMBL;Acc:F6PWG5] [ENSMMUT00000027162]
A_01_P008642	0.00658857	0.000273	down	2.00257	-2.00257	-1.00185	875.719	1609.28	-0.394554	0.607298	ACVR1C	Macaca mulatta activin A receptor, type IC (ACVR1C), mRNA [NM_001266690]	activin A receptor, type IC
A_01_P1727686	0.0148404	0.00179291	down	2.00407	-2.00407	-1.00293	10135.3	18564	-0.0983539	0.904579	TREH	Uncharacterized protein [Source:UniProtKB/TrEMBL;Acc:F6XV25] [ENSMMUT00000003630]	trehalase (brush-border membrane glycoprotein)
A_01_P1820561	0.0259659	0.00557005	down	2.00706	-2.00706	-1.00508	1221.85	2207.88	-0.703316	0.301764		TSA: Macaca mulatta Mamu_89566 mRNA sequence. [JV464030]
A_01_P1683106	0.0198193	0.00325215	down	2.01137	-2.01137	-1.00818	160.508	292.094	-0.591241	0.416939	GATA4	Uncharacterized protein [Source:UniProtKB/TrEMBL;Acc:F6QQ97] [ENSMMUT00000026982]	GATA binding protein 4
A_01_P1697996	0.00934079	0.000574	down	2.01214	-2.01214	-1.00873	2874.19	5152.61	-0.193954	0.814774	B3GNT3	Uncharacterized protein [Source:UniProtKB/TrEMBL;Acc:F7DRW6] [ENSMMUT00000017199]	UDP-GlcNAc:betaGal beta-1,3-N-acetylglucosaminyltransferase 3
A_01_P1732091	0.0441659	0.0127911	down	2.01363	-2.01363	-1.0098	47.2124	85.2268	-0.49745	0.51235	DENND5B	Uncharacterized protein [Source:UniProtKB/TrEMBL;Acc:F6Y149] [ENSMMUT00000004564]	DENN/MADD domain containing 5B
A_01_P1785196	0.0432363	0.0124123	down	2.01402	-2.01402	-1.01008	77.2742	137.407	-0.444709	0.565371
A_01_P1719626	0.0338255	0.00841591	down	2.01464	-2.01464	-1.01052	3388.56	6031.85	-0.84664	0.163885	CYBRD1	Macaca mulatta cytochrome b reductase 1 (CYBRD1), mRNA [NM_001193742]	cytochrome b reductase 1
A_01_P016597	0.0358117	0.00939557	down	2.01843	-2.01843	-1.01323	429.707	781.74	-0.81184	0.201392	LOC711108	3-hydroxybutyrate dehydrogenase, type 2 [Source:HGNC Symbol;Acc:32389] [ENSMMUT00000026819]	3-hydroxybutyrate dehydrogenase type 2-like
A_01_P1817616	0.0194638	0.00308875	down	2.01921	-2.01921	-1.01379	69.9735	130.512	-0.63924	0.374554
A_01_P1785811	0.00806634	0.000439	down	2.02106	-2.02106	-1.01511	33.1937	61.2552	-0.779367	0.235744
A_01_P1788896	0.0149703	0.00183249	down	2.02157	-2.02157	-1.01548	1107.67	2050.5	-0.200403	0.815075	ME1	TSA: Macaca mulatta Mamu_455568 mRNA sequence. [JV651723]	malic enzyme 1, NADP(+)-dependent, cytosolic
A_01_P1800491	0.00873335	0.00052	down	2.03227	-2.03227	-1.02309	632.365	1177.42	-0.462102	0.560992		TSA: Macaca mulatta Mamu_202379 mRNA sequence. [JV603361]
A_01_P1785491	0.0276187	0.0061999	down	2.03332	-2.03332	-1.02384	34.1317	63.1305	-0.750409	0.273428
A_01_P1810706	0.0279327	0.00630379	down	2.03501	-2.03501	-1.02503	38.4322	71.9249	-0.347246	0.677789
A_01_P006239	0.0198193	0.00328742	down	2.03588	-2.03588	-1.02565	157.535	282.371	-0.704336	0.321319	FAM162A	Macaca mulatta family with sequence similarity 162, member A (FAM162A), mRNA [NM_001261743]	family with sequence similarity 162, member A
A_01_P009187	0.0160957	0.00206584	down	2.03714	-2.03714	-1.02654	12743.1	23449.1	-0.408406	0.618136		Uncharacterized protein [Source:UniProtKB/TrEMBL;Acc:F6R9F7] [ENSMMUT00000027283]
A_01_P000928	0.0382162	0.0103307	down	2.03784	-2.03784	-1.02704	180.483	338.666	-0.647819	0.379223	C12H2orf88	Macaca mulatta chromosome 2 open reading frame 88 (C12H2orf88), mRNA [NM_001194771]	chromosome 2 open reading frame 88
A_01_P1692831	0.027141	0.00596826	down	2.04322	-2.04322	-1.03085	28.7821	51.181	-0.808362	0.222485	KMO	Uncharacterized protein [Source:UniProtKB/TrEMBL;Acc:F6SV05] [ENSMMUT00000044458]	kynurenine 3-monooxygenase (kynurenine 3-hydroxylase)
A_01_P005327	0.0436526	0.0125667	down	2.04379	-2.04379	-1.03125	49.035	88.2822	-0.824547	0.206704	OR51G2	Macaca mulatta olfactory receptor, family 51, subfamily G, member 2 (OR51G2), mRNA [NM_001194547]	olfactory receptor, family 51, subfamily G, member 2
A_01_P020089	0.0476289	0.014414	down	2.05273	-2.05273	-1.03754	41.242	71.5043	-0.945414	0.0921291		TSA: Macaca mulatta Mamu_418428 mRNA sequence. [JV060225]
A_01_P1805831	0.0108269	0.000862	down	2.05314	-2.05314	-1.03783	1168.88	2151.71	-0.680988	0.356843	LOC713460	profilin 2 [Source:HGNC Symbol;Acc:8882] [ENSMMUT00000032826]	uncharacterized LOC713460
A_01_P018150	0.00296278	3.07e-05	down	2.05582	-2.05582	-1.03972	22746.7	43033.8	-0.517476	0.522239	PCK2	Macaca mulatta phosphoenolpyruvate carboxykinase 2 (mitochondrial) (PCK2), mRNA [NM_001265937]	phosphoenolpyruvate carboxykinase 2 (mitochondrial)
A_01_P008217	0.0298042	0.00702695	down	2.05765	-2.05765	-1.041	37332.7	71814	-0.861729	0.179269	DAK	Uncharacterized protein [Source:UniProtKB/TrEMBL;Acc:F7HN46] [ENSMMUT00000003834]	bifunctional ATP-dependent dihydroxyacetone kinase/FAD-AMP lyase (cyclizing)-like
A_01_P1733831	0.0494089	0.0151103	down	2.06585	-2.06585	-1.04673	577.234	1033.08	-0.707563	0.339172	CRY1	Macaca mulatta cryptochrome 1 (photolyase-like) (CRY1), mRNA [NM_001194159]	cryptochrome 1 (photolyase-like)
A_01_P001098	0.0176179	0.00255698	down	2.06652	-2.06652	-1.0472	163.223	315.926	-0.709008	0.338195	PKD2L2	Uncharacterized protein [Source:UniProtKB/TrEMBL;Acc:F7CMF3] [ENSMMUT00000041064]	polycystic kidney disease 2-like 2
A_01_P1699441	0.0429523	0.0122051	down	2.0682	-2.0682	-1.04837	1736.33	3330.7	-0.195764	0.852609		Uncharacterized protein [Source:UniProtKB/TrEMBL;Acc:H9H4W5] [ENSMMUT00000041523]
A_01_P1758651	0.034887	0.00883965	down	2.0734	-2.0734	-1.052	314.259	593.101	-0.720179	0.331821	PLD1	Uncharacterized protein [Source:UniProtKB/TrEMBL;Acc:F6WPN9] [ENSMMUT00000045659]	phospholipase D1, phosphatidylcholine-specific
A_01_P1824521	0.0279327	0.00629913	down	2.07353	-2.07353	-1.05209	498.24	942.617	-0.313368	0.73872		Uncharacterized protein [Source:UniProtKB/TrEMBL;Acc:F6R9F7] [ENSMMUT00000027282]
A_01_P1786596	0.020381	0.00350247	down	2.0741	-2.0741	-1.05248	44610.9	86408.7	-0.666438	0.386047		TSA: Macaca mulatta Mamu_27911 mRNA sequence. [JV524364]
A_01_P000250	0.0471855	0.0140769	down	2.07545	-2.07545	-1.05343	23331.7	41585.5	-0.578334	0.475092		TSA: Macaca mulatta Mamu_7846 mRNA sequence. [JV492393]
A_01_P1689606	0.0108269	0.000803	down	2.07704	-2.07704	-1.05453	492.705	911.924	-1.01814	0.0363922	CCRL1	Uncharacterized protein [Source:UniProtKB/TrEMBL;Acc:F7A3Q4] [ENSMMUT00000000770]	chemokine (C-C motif) receptor-like 1
A_01_P008574	0.0478674	0.0145053	down	2.07904	-2.07904	-1.05592	125.017	245.837	-0.110478	0.945442	TPM2	Tropomyosin beta chain isoform 1; Uncharacterized protein [Source:UniProtKB/TrEMBL;Acc:F7GSX6] [ENSMMUT00000022923]	tropomyosin 2 (beta)
A_01_P1823756	0.0083845	0.000468	down	2.08087	-2.08087	-1.05718	1406.31	2641.43	-0.788554	0.268631		TSA: Macaca mulatta Mamu_95520 mRNA sequence. [JV479674]
A_01_P1807966	0.0214502	0.00379031	down	2.08101	-2.08101	-1.05729	29.5278	53.7243	-0.630087	0.427199
A_01_P1729106	0.0339162	0.008452	down	2.0821	-2.0821	-1.05804	960.526	1772.81	-0.432461	0.625577	RASSF4	Macaca mulatta Ras association (RalGDS/AF-6) domain family member 4 (RASSF4), mRNA [NM_001265673]	Ras association (RalGDS/AF-6) domain family member 4
A_01_P1726716	0.0132659	0.00136614	down	2.08483	-2.08483	-1.05993	88.8441	172.226	-0.827876	0.232051		Uncharacterized protein [Source:UniProtKB/TrEMBL;Acc:F7HH83] [ENSMMUT00000000308]
A_01_P1683496	0.0160957	0.00207294	down	2.08829	-2.08829	-1.06232	8029.57	14661.8	-0.757705	0.304617	DECR1	2,4-dienoyl-CoA reductase, mitochondrial; Uncharacterized protein [Source:UniProtKB/TrEMBL;Acc:F7H3Z1] [ENSMMUT00000009323]	2,4-dienoyl CoA reductase 1, mitochondrial
A_01_P1726061	0.0175465	0.00250464	down	2.09074	-2.09074	-1.06401	200.561	387.703	-0.656676	0.407339		Uncharacterized protein [Source:UniProtKB/TrEMBL;Acc:F7GX23] [ENSMMUT00000003610]
A_01_P1675676	0.0236689	0.0046149	down	2.10169	-2.10169	-1.07155	951.803	1817.98	-1.22255	-0.150999	CHP2	calcineurin-like EF-hand protein 2 [Source:HGNC Symbol;Acc:24927] [ENSMMUT00000016136]	calcineurin-like EF hand protein 2
A_01_P1729901	0.00806634	0.000442	down	2.10202	-2.10202	-1.07177	832.832	1611.37	-0.467542	0.604231	ASAH2	Uncharacterized protein [Source:UniProtKB/TrEMBL;Acc:F7EC16] [ENSMMUT00000042771]	N-acylsphingosine amidohydrolase (non-lysosomal ceramidase) 2
A_01_P1690361	0.0222253	0.004103	down	2.10268	-2.10268	-1.07223	1045.77	2077.42	-0.221669	0.850561	GRB10	Macaca mulatta growth factor receptor-bound protein 10 (GRB10), mRNA [NM_001257428]	growth factor receptor-bound protein 10
A_01_P1761731	0.0427043	0.0120711	down	2.10306	-2.10306	-1.07249	251.718	463.607	-0.714484	0.358009	AGR2	Macaca mulatta anterior gradient 2 homolog (Xenopus laevis) (AGR2), mRNA [NM_001194304]	anterior gradient 2 homolog (Xenopus laevis)
A_01_P013530	0.0143658	0.00169548	down	2.10686	-2.10686	-1.0751	3468.79	6688.7	-0.0100026	1.06509	RAB30	Macaca mulatta RAB30, member RAS oncogene family (RAB30), mRNA [NM_001261123]	RAB30, member RAS oncogene family
A_01_P001640	0.0137342	0.00154234	down	2.10878	-2.10878	-1.07641	324.442	624.342	-0.92213	0.154282	ESRRG	PREDICTED: Macaca mulatta estrogen-related receptor gamma, transcript variant 8 (ESRRG), mRNA [XM_001105251]	estrogen-related receptor gamma
A_01_P1798626	0.0350526	0.00894075	down	2.1159	-2.1159	-1.08127	34.8029	70.233	-0.635376	0.445893
A_01_P013186	0.011644	0.00101676	down	2.11643	-2.11643	-1.08163	897.57	1706.84	-0.715458	0.366176	SLC16A10	Macaca mulatta solute carrier family 16, member 10 (aromatic amino acid transporter) (SLC16A10), mRNA [NM_001260620]	solute carrier family 16, member 10 (aromatic amino acid transporter)
A_01_P005627	0.00601989	0.000221	down	2.11743	-2.11743	-1.08232	2591.97	4983.1	-0.936501	0.145816	PXMP2	Macaca mulatta peroxisomal membrane protein 2, 22kDa (PXMP2), mRNA [NM_001261587]	peroxisomal membrane protein 2, 22kDa
A_01_P011423	0.0382568	0.0103727	down	2.1182	-2.1182	-1.08284	4564.12	8232.48	-0.700787	0.382053		TSA: Macaca mulatta Mamu_565553 mRNA sequence. [JV707105]
A_01_P1795766	0.0236761	0.00465923	down	2.11875	-2.11875	-1.08321	1855.35	3591.92	-1.07533	0.0078764	TCEA3	TSA: Macaca mulatta Mamu_412358 mRNA sequence. [JV044060]	transcription elongation factor A (SII), 3
A_01_P014799	0.0182487	0.0027758	down	2.12209	-2.12209	-1.08549	155.668	292.922	-0.743719	0.341771	GSTZ1	glutathione S-transferase zeta 1 [Source:HGNC Symbol;Acc:4643] [ENSMMUT00000001554]	glutathione S-transferase zeta 1
A_01_P1753466	0.0102979	0.000683	down	2.12687	-2.12687	-1.08873	225.004	431.444	-0.551749	0.53698		Uncharacterized protein [Source:UniProtKB/TrEMBL;Acc:F6SU08] [ENSMMUT00000040851]
A_01_P1683171	0.0293694	0.00687394	down	2.13353	-2.13353	-1.09324	1852.53	3637.27	-0.81592	0.277323	SH2D4A	Uncharacterized protein [Source:UniProtKB/TrEMBL;Acc:F6Q3Y8] [ENSMMUT00000039126]	SH2 domain containing 4A
A_01_P1705316	0.0352532	0.00905609	down	2.1385	-2.1385	-1.0966	372.002	768.051	-0.394869	0.701733		Uncharacterized protein [Source:UniProtKB/TrEMBL;Acc:F6YVS0] [ENSMMUT00000018845]
A_01_P1834221	0.0377925	0.0101413	down	2.14136	-2.14136	-1.09853	46.2871	95.6282	-0.764289	0.334238
A_01_P014746	0.0429523	0.0121781	down	2.14146	-2.14146	-1.09859	22932	45477.3	-0.0938849	1.00471	SLC6A8	Macaca mulatta solute carrier family 6 (neurotransmitter transporter, creatine), member 8 (SLC6A8), mRNA [NM_001266276]	solute carrier family 6 (neurotransmitter transporter, creatine), member 8
A_01_P018225	0.0102979	0.00069	down	2.14708	-2.14708	-1.10237	3754.44	7474.45	-0.159588	0.942785	CIDEB	Macaca mulatta cell death-inducing DFFA-like effector b (CIDEB), mRNA [NM_001194894]	cell death-inducing DFFA-like effector b
A_01_P1690756	0.0316074	0.00768761	down	2.15035	-2.15035	-1.10457	23276.1	46408.5	-0.712187	0.392385		Uncharacterized protein [Source:UniProtKB/TrEMBL;Acc:F6ZUT0] [ENSMMUT00000018371]
A_01_P007617	0.00873335	0.000518	down	2.15283	-2.15283	-1.10623	870.911	1703.65	-0.872101	0.234134	CCRL1	PREDICTED: Macaca mulatta chemokine (C-C motif) receptor-like 1, transcript variant 2 (CCRL1), mRNA [XM_001115492]	chemokine (C-C motif) receptor-like 1
A_01_P1773471	0.0272843	0.00603819	down	2.15364	-2.15364	-1.10678	43.6892	84.2426	-1.0583	0.0484743		TSA: Macaca mulatta Mamu_471625 mRNA sequence. [JV638511]
A_01_P1707601	0.0382162	0.0103398	down	2.15686	-2.15686	-1.10893	158.177	305.825	-0.211483	0.897449	ONECUT2	Uncharacterized protein [Source:UniProtKB/TrEMBL;Acc:F7EAT4] [ENSMMUT00000032656]	one cut homeobox 2
A_01_P1728154	0.0143658	0.00169526	down	2.16237	-2.16237	-1.11261	35484.7	72729.8	-0.773546	0.339068	AKR1C4	Macaca mulatta aldo-keto reductase family 1, member C4 (chlordecone reductase; 3-alpha hydroxysteroid dehydrogenase, type I; dihydrodiol dehydrogenase 4) (AKR1C4), mRNA [NM_001195575]	aldo-keto reductase family 1, member C4 (chlordecone reductase; 3-alpha hydroxysteroid dehydrogenase, type I; dihydrodiol dehydrogenase 4)
A_01_P014334	0.0318246	0.00780387	down	2.16409	-2.16409	-1.11376	3451.55	6614.91	-0.935072	0.178687	HOPX	Uncharacterized protein [Source:UniProtKB/TrEMBL;Acc:F7EU10] [ENSMMUT00000024998]	HOP homeobox
A_01_P1728121	0.0475291	0.0143459	down	2.16458	-2.16458	-1.11409	1573.33	2850.58	-0.716091	0.397995	LOC722330	phosphofructokinase, platelet [Source:HGNC Symbol;Acc:8878] [ENSMMUT00000030973]	6-phosphofructokinase type C-like
A_01_P1721451	0.0471855	0.0140854	down	2.16607	-2.16607	-1.11508	532.77	1068.52	-0.320018	0.79506	DNLZ	DNL-type zinc finger protein [Source:RefSeq peptide;Acc:NP_001181664] [ENSMMUT00000004364]	DNL-type zinc finger
A_01_P001943	0.023945	0.00476546	down	2.17299	-2.17299	-1.11968	16227.6	30606.7	-1.04704	0.0726423
A_01_P008775	0.0118446	0.00106214	down	2.17471	-2.17471	-1.12082	21143	42715.4	-0.514587	0.606237	MGST2	Macaca mulatta microsomal glutathione S-transferase 2 (MGST2), mRNA [NM_001261313]	microsomal glutathione S-transferase 2
A_01_P007060	0.023956	0.00481248	down	2.17647	-2.17647	-1.12199	4555.65	8817.67	-0.524509	0.597484	AQP11	Macaca mulatta aquaporin 11 (AQP11), mRNA [NM_001266495]	aquaporin 11
A_01_P1728146	0.00736932	0.000359	down	2.18815	-2.18815	-1.12971	17621.5	35880.6	-0.790276	0.339433	AKR1C1	Macaca mulatta aldo-keto reductase family 1, member C1 (dihydrodiol dehydrogenase 1; 20-alpha (3-alpha)-hydroxysteroid dehydrogenase) (AKR1C1), mRNA [NM_001195574]	aldo-keto reductase family 1, member C1 (dihydrodiol dehydrogenase 1; 20-alpha (3-alpha)-hydroxysteroid dehydrogenase)
A_01_P1711861	0.023956	0.00482108	down	2.19178	-2.19178	-1.1321	299.98	601.124	0.0878595	1.21996	LOC710574	trans-golgi network vesicle protein 23 homolog A (S. cerevisiae) [Source:HGNC Symbol;Acc:20398] [ENSMMUT00000003997]	protein FAM18A-like
A_01_P1731776	0.0244125	0.00497093	down	2.19909	-2.19909	-1.13691	421.492	864.12	-0.598161	0.538745	LOC722360	Uncharacterized protein [Source:UniProtKB/TrEMBL;Acc:F7GSJ7] [ENSMMUT00000047179]	uncharacterized LOC722360
A_01_P1761236	0.0175509	0.00252748	down	2.19975	-2.19975	-1.13734	239.562	486.373	-0.342751	0.794592	GRB10	Macaca mulatta growth factor receptor-bound protein 10 (GRB10), mRNA [NM_001257428]	growth factor receptor-bound protein 10
A_01_P016573	0.0197517	0.00315807	down	2.2007	-2.2007	-1.13796	6766.81	13419.6	-0.89451	0.243451	ROGDI	Macaca mulatta rogdi homolog (Drosophila) (ROGDI), mRNA [NM_001265992]	rogdi homolog (Drosophila)
A_01_P1743171	0.0218101	0.00394596	down	2.20321	-2.20321	-1.13961	58.754	116.538	-0.613955	0.525652	LOC694909	leucine rich repeat containing 16A [Source:HGNC Symbol;Acc:21581] [ENSMMUT00000003665]	leucine-rich repeat-containing protein 16A-like
A_01_P1831571	0.0427043	0.0120723	down	2.20472	-2.20472	-1.1406	53.117	106.869	-0.630325	0.510273	LOC715527	chromosome 20 open reading frame 112 [Source:HGNC Symbol;Acc:16106] [ENSMMUT00000044683]	uncharacterized protein C20orf112 homolog
A_01_P012612	0.00736932	0.000353	down	2.21057	-2.21057	-1.14442	199.458	400.827	-1.15837	-0.0139508	PHEX	PREDICTED: Macaca mulatta phosphate regulating endopeptidase homolog, X-linked, transcript variant 1 (PHEX), mRNA [XM_001087261]	phosphate regulating endopeptidase homolog, X-linked
A_01_P1692436	0.0149666	0.00182606	down	2.21462	-2.21462	-1.14706	32.3968	62.5765	-0.336913	0.810149	CTSE	Uncharacterized protein [Source:UniProtKB/TrEMBL;Acc:F7E8J7] [ENSMMUT00000030389]	cathepsin E
A_01_P014212	0.00668013	0.000288	down	2.21737	-2.21737	-1.14885	5372.29	10597.4	-0.942877	0.205972	CAT	Catalase [Source:UniProtKB/TrEMBL;Acc:F6PLF0] [ENSMMUT00000003454]	catalase
A_01_P1753141	0.0255537	0.00533981	down	2.22394	-2.22394	-1.15312	289.567	568.764	-0.717087	0.436034	FAM13B	Macaca mulatta family with sequence similarity 13, member B (FAM13B), mRNA [NM_001260948]	family with sequence similarity 13, member B
A_01_P1702631	0.0184631	0.00284066	down	2.23156	-2.23156	-1.15805	114.018	227.307	-0.0773898	1.08066		Uncharacterized protein [Source:UniProtKB/TrEMBL;Acc:F7DUX4] [ENSMMUT00000000283]
A_01_P1736646	0.0182487	0.00276134	down	2.23551	-2.23551	-1.1606	206.108	412.345	-0.479163	0.681439	SLC9A2	Sodium/hydrogen exchanger [Source:UniProtKB/TrEMBL;Acc:F6XBA0] [ENSMMUT00000005916]	solute carrier family 9, subfamily A (NHE2, cation proton antiporter 2), member 2
A_01_P019610	0.0198193	0.00324606	down	2.23585	-2.23585	-1.16082	14835.1	29172.8	-1.02561	0.135211	SUCLG2	Macaca mulatta succinate-CoA ligase, GDP-forming, beta subunit (SUCLG2), mRNA [NM_001261121]	succinate-CoA ligase, GDP-forming, beta subunit
A_01_P1768696	0.0411105	0.0114459	down	2.23846	-2.23846	-1.16251	36.3265	75.4971	-0.630032	0.532474	LOC720016	Uncharacterized protein [Source:UniProtKB/TrEMBL;Acc:F6TSG9] [ENSMMUT00000045476]	Fc receptor-like A-like
A_01_P1715906	0.0350882	0.00898853	down	2.26039	-2.26039	-1.17657	45.4468	96.3378	-0.624555	0.552014	BCAS4	Macaca mulatta breast carcinoma amplified sequence 4 (BCAS4), mRNA [NM_001266471]	breast carcinoma amplified sequence 4
A_01_P007048	0.0274672	0.00613302	down	2.26337	-2.26337	-1.17847	2547.15	5324.63	-0.468216	0.710257	GOLT1A	golgi transport 1A [Source:HGNC Symbol;Acc:24766] [ENSMMUT00000024063]	golgi transport 1A
A_01_P1746141	0.0119186	0.00110718	down	2.26998	-2.26998	-1.18268	95.1155	195.447	-0.498707	0.683973	AKAP7	Uncharacterized protein [Source:UniProtKB/TrEMBL;Acc:F6ZQQ1] [ENSMMUT00000000835]	A kinase (PRKA) anchor protein 7
A_01_P1760921	0.0319978	0.00785911	down	2.27118	-2.27118	-1.18344	62.501	125.276	-0.6299	0.553542	LOC719430	Uncharacterized protein [Source:UniProtKB/TrEMBL;Acc:F7E6D0] [ENSMMUT00000032690]	uncharacterized LOC719430
A_01_P017914	0.021146	0.00368454	down	2.27133	-2.27133	-1.18354	800.626	1665.42	-0.682061	0.501478	GOSR2	Macaca mulatta golgi SNAP receptor complex member 2 (GOSR2), mRNA [NM_001257778]	golgi SNAP receptor complex member 2
A_01_P014642	0.0358117	0.00939364	down	2.27233	-2.27233	-1.18417	307.602	611.815	-1.10605	0.0781159
A_01_P004196	0.0185708	0.00290261	down	2.27485	-2.27485	-1.18577	1461.07	2953.57	-0.363109	0.822662	ISG20	Macaca mulatta interferon stimulated exonuclease gene 20kDa (ISG20), mRNA [NM_001258053]	interferon stimulated exonuclease gene 20kDa
A_01_P010451	0.0200119	0.00333532	down	2.28568	-2.28568	-1.19262	9759.49	20278.2	-0.264828	0.927794	HMOX1	Uncharacterized protein [Source:UniProtKB/TrEMBL;Acc:F6QK66] [ENSMMUT00000044045]	heme oxygenase (decycling) 1
A_01_P1807471	0.0102979	0.000676	down	2.29118	-2.29118	-1.19609	69.2116	141.92	-1.01339	0.182693
A_01_P1776471	0.00247317	1.84e-05	down	2.29306	-2.29306	-1.19727	9910.49	20860.2	-0.942052	0.255219	LOC722480	PREDICTED: Macaca mulatta aldo-keto reductase family 1 member C1 homolog (LOC722480), miscRNA [XR_014758]	aldo-keto reductase family 1 member C1 homolog
A_01_P1813011	0.0212204	0.00370595	down	2.29627	-2.29627	-1.19929	2158.77	4533.04	-0.682835	0.516458		TSA: Macaca mulatta Mamu_407339 mRNA sequence. [JV058246]
A_01_P008000	0.0218676	0.00398465	down	2.3005	-2.3005	-1.20194	17729.9	36805.7	-0.743412	0.458533		glutaredoxin-1 [Source:RefSeq peptide;Acc:NP_001185651] [ENSMMUT00000007479]
A_01_P1804191	0.010197	0.000651	down	2.30155	-2.30155	-1.2026	39.7052	83.1344	-0.817948	0.384655		TSA: Macaca mulatta Mamu_40538 mRNA sequence. [JV504897]
A_01_P015848	0.00873335	0.000522	down	2.3082	-2.3082	-1.20677	29.4932	63.6509	-0.752705	0.454063
A_01_P1711576	0.0132659	0.00138765	down	2.30991	-2.30991	-1.20784	12796.6	26444.1	-0.835266	0.372573	ECI1	Uncharacterized protein [Source:UniProtKB/TrEMBL;Acc:F6QGV0] [ENSMMUT00000027022]	3,2-trans-enoyl-CoA isomerase, mitochondrial-like
A_01_P009352	0.035612	0.00930062	down	2.31201	-2.31201	-1.20915	372.014	835.108	-0.0415814	1.16757	PROC	Vitamin K-dependent protein C [Source:UniProtKB/Swiss-Prot;Acc:Q28506] [ENSMMUT00000033144]	protein C (inactivator of coagulation factors Va and VIIIa)
A_01_P1731771	0.0163537	0.00214467	down	2.31352	-2.31352	-1.21009	407.324	865.805	-0.385138	0.824951	LOC722356	Uncharacterized protein [Source:UniProtKB/TrEMBL;Acc:F7GSJ5] [ENSMMUT00000047180]	uncharacterized LOC722356
A_01_P1821386	0.048634	0.0148345	down	2.3268	-2.3268	-1.21834	10038.9	21124	-1.09576	0.122584	ALDH1A1	Retinal dehydrogenase 1; Uncharacterized protein [Source:UniProtKB/TrEMBL;Acc:F6YY71] [ENSMMUT00000018673]	aldehyde dehydrogenase 1 family, member A1
A_01_P019702	0.00528819	0.000152	down	2.3271	-2.3271	-1.21854	1357.68	2878.14	-0.413575	0.80496		Transcription factor Spi-B; Uncharacterized protein [Source:UniProtKB/TrEMBL;Acc:F7F0F3] [ENSMMUT00000032995]
A_01_P019228	0.016625	0.00225664	down	2.33379	-2.33379	-1.22268	62.3173	137.061	-0.0920378	1.13064	CRYGC	Macaca mulatta crystallin, gamma C (CRYGC), mRNA [NM_001082964]	crystallin, gamma C
A_01_P006128	0.0323652	0.00797516	down	2.3482	-2.3482	-1.23155	35.7668	73.3801	-0.146183	1.08537	LOC718300	lectin, galactoside-binding, soluble, 12 [Source:HGNC Symbol;Acc:15788] [ENSMMUT00000025726]	galectin-12-like
A_01_P1698461	0.00724618	0.000332	down	2.3564	-2.3564	-1.23659	34.1761	73.5266	-0.931162	0.305426		Macaca mulatta SFTPB mRNA for surfactant pulmonary-associated protein B, partial sequence, clone: SFTPB_RH_new transcript_1. [AB439567]
A_01_P1719421	0.0227177	0.00433586	down	2.3594	-2.3594	-1.23842	477.454	1046.6	-0.360178	0.878243		Uncharacterized protein [Source:UniProtKB/TrEMBL;Acc:F6PSP6] [ENSMMUT00000029146]
A_01_P012253	0.0472234	0.0141595	down	2.35977	-2.35977	-1.23864	519.666	1217.29	-0.409607	0.829037	TMCO4	Uncharacterized protein [Source:UniProtKB/TrEMBL;Acc:F7FSJ1] [ENSMMUT00000003546]	transmembrane and coiled-coil domains 4
A_01_P003905	0.0104223	0.000702	down	2.36126	-2.36126	-1.23956	1336.58	2920.57	-0.343371	0.896184	ABHD5	1-acylglycerol-3-phosphate O-acyltransferase ABHD5 [Source:RefSeq peptide;Acc:NP_001252570] [ENSMMUT00000001469]	abhydrolase domain containing 5
A_01_P1720876	0.0122038	0.00116783	down	2.36188	-2.36188	-1.23994	172.606	372.143	-0.874744	0.365195	DGKD	Uncharacterized protein [Source:UniProtKB/TrEMBL;Acc:F6W4W0] [ENSMMUT00000007941]	diacylglycerol kinase, delta 130kDa
A_01_P1753131	0.0102979	0.000687	down	2.36338	-2.36338	-1.24085	137.077	298.534	-0.888117	0.352732	PKD2L2	Uncharacterized protein [Source:UniProtKB/TrEMBL;Acc:F7CMF3] [ENSMMUT00000041063]	polycystic kidney disease 2-like 2
A_01_P003669	0.0145259	0.00173321	down	2.36562	-2.36562	-1.24222	279.397	603.405	-0.493469	0.748749	SERPINB11	Macaca mulatta serpin peptidase inhibitor, clade B (ovalbumin), member 11 (SERPINB11), mRNA [NM_001193923]	serpin peptidase inhibitor, clade B (ovalbumin), member 11
A_01_P014999	0.0112408	0.000959	down	2.37029	-2.37029	-1.24506	44.6997	94.8931	-0.620351	0.62471	PDE6A	Macaca mulatta phosphodiesterase 6A, cGMP-specific, rod, alpha (PDE6A), mRNA [NM_001278479]	phosphodiesterase 6A, cGMP-specific, rod, alpha
A_01_P006838	0.0119186	0.00109251	down	2.37306	-2.37306	-1.24675	42602.5	93950.8	-0.673802	0.572949	LOC714282	PREDICTED: Macaca mulatta estradiol 17-beta-dehydrogenase 2-like (LOC714282), mRNA [XM_001111794]	estradiol 17-beta-dehydrogenase 2-like
A_01_P1713256	0.0304738	0.00731468	down	2.37334	-2.37334	-1.24692	66.8008	152.525	-0.411484	0.835437	SMPD3	Uncharacterized protein [Source:UniProtKB/TrEMBL;Acc:F7D3F4] [ENSMMUT00000027391]	sphingomyelin phosphodiesterase 3, neutral membrane (neutral sphingomyelinase II)
A_01_P1834091	0.0108269	0.000808	down	2.37475	-2.37475	-1.24778	2957.09	6379.47	-1.03264	0.215133
A_01_P1764361	0.0333049	0.00825983	down	2.37679	-2.37679	-1.24902	26201.1	57217.9	-0.820726	0.42829	AKR7A3	Uncharacterized protein [Source:UniProtKB/TrEMBL;Acc:F7HJU1] [ENSMMUT00000009381]	aldo-keto reductase family 7, member A3 (aflatoxin aldehyde reductase)
A_01_P1730686	0.0251504	0.00517448	down	2.38372	-2.38372	-1.25321	7389.38	16650.6	-0.277297	0.975918		Uncharacterized protein [Source:UniProtKB/TrEMBL;Acc:F6RPP7] [ENSMMUT00000001631]
A_01_P1727381	0.00780441	0.000406	down	2.39288	-2.39288	-1.25875	195.697	420.823	-1.0048	0.253943		Uncharacterized protein [Source:UniProtKB/TrEMBL;Acc:F6YZS0] [ENSMMUT00000013769]
A_01_P015543	0.0284417	0.00655475	down	2.40512	-2.40512	-1.26611	33.165	69.2993	-0.869961	0.396145	ST6GAL1	Macaca mulatta ST6 beta-galactosamide alpha-2,6-sialyltranferase 1 (ST6GAL1), mRNA [NM_001258080]	ST6 beta-galactosamide alpha-2,6-sialyltranferase 1
A_01_P1809236	0.0258411	0.00548145	down	2.41015	-2.41015	-1.26912	476.276	968.292	-1.14166	0.127468		TSA: Macaca mulatta Mamu_4042 mRNA sequence. [JV505753]
A_01_P013307	0.00736932	0.000353	down	2.41525	-2.41525	-1.27217	7023.03	15703.2	-1.21999	0.0521755		Alcohol dehydrogenase 1A [Source:UniProtKB/Swiss-Prot;Acc:P28469] [ENSMMUT00000026337]
A_01_P1753461	0.0226726	0.00426808	down	2.41628	-2.41628	-1.27279	199.336	431.448	-0.748929	0.523861		Uncharacterized protein [Source:UniProtKB/TrEMBL;Acc:F6SU08] [ENSMMUT00000006712]
A_01_P1771141	0.0352532	0.00906632	down	2.42716	-2.42716	-1.27927	303.187	689.206	-0.571481	0.70779
A_01_P1758396	0.0175509	0.00253327	down	2.42963	-2.42963	-1.28074	2804.11	6047.92	-0.833409	0.447327	EHHADH	Macaca mulatta enoyl-CoA, hydratase/3-hydroxyacyl CoA dehydrogenase (EHHADH), mRNA [NM_001257492]	enoyl-CoA, hydratase/3-hydroxyacyl CoA dehydrogenase
A_01_P016823	0.00247317	1.73e-05	down	2.452	-2.452	-1.29396	4784.81	10820.4	-0.925603	0.368356	AKR1C1	TSA: Macaca mulatta Mamu_508230 mRNA sequence. [JU333193]	aldo-keto reductase family 1, member C1 (dihydrodiol dehydrogenase 1; 20-alpha (3-alpha)-hydroxysteroid dehydrogenase)
A_01_P1705841	0.00840587	0.000476	down	2.46101	-2.46101	-1.29925	600.253	1320.09	-0.668458	0.630791	LOC718739	sulfotransferase family, cytosolic, 2B, member 1 [Source:HGNC Symbol;Acc:11459] [ENSMMUT00000031163]	sulfotransferase family cytosolic 2B member 1-like
A_01_P1720531	0.0108269	0.000832	down	2.46363	-2.46363	-1.30079	1521.02	3391.56	-0.976782	0.324004		Uncharacterized protein [Source:UniProtKB/TrEMBL;Acc:F6RZS9] [ENSMMUT00000006800]
A_01_P014569	0.0106732	0.000732	down	2.46651	-2.46651	-1.30247	55199.6	126655	-0.53221	0.77026		aflatoxin B1 aldehyde reductase member 2 [Source:RefSeq peptide;Acc:NP_001252627] [ENSMMUT00000000908]
A_01_P1728226	0.0449131	0.0131444	down	2.46816	-2.46816	-1.30344	35.0183	84.8835	-0.912087	0.39135		Uncharacterized protein [Source:UniProtKB/TrEMBL;Acc:F7GNE2] [ENSMMUT00000020514]
A_01_P006668	0.0263736	0.00571156	down	2.48242	-2.48242	-1.31174	31020.8	71516.1	-0.867528	0.444217	AKR7A3	Uncharacterized protein [Source:UniProtKB/TrEMBL;Acc:F7HJU1] [ENSMMUT00000009378]	aldo-keto reductase family 7, member A3 (aflatoxin aldehyde reductase)
A_01_P1698356	0.0212352	0.00372691	down	2.48618	-2.48618	-1.31393	5511.85	12212.1	-0.965706	0.348227		cytochrome P450 3A5 [Source:RefSeq peptide;Acc:NP_001035309] [ENSMMUT00000031639]
A_01_P1673766	0.00868337	0.000509	down	2.50229	-2.50229	-1.32325	27.0567	59.8376	-1.345	-0.0217507		Uncharacterized protein [Source:UniProtKB/TrEMBL;Acc:F7B4S1] [ENSMMUT00000027739]
A_01_P1752776	0.023956	0.0048215	down	2.50588	-2.50588	-1.32532	106.083	247.348	-1.01947	0.305854	TRIM36	Macaca mulatta tripartite motif containing 36 (TRIM36), mRNA [NM_001266479]	tripartite motif containing 36
A_01_P1803506	0.0119186	0.00108251	down	2.51006	-2.51006	-1.32772	138.303	312.312	-0.834897	0.492822	LOC700422	PREDICTED: Macaca mulatta hypothetical LOC700422 (LOC700422), mRNA [XM_001088775]	uncharacterized LOC700422
A_01_P1673741	0.0197801	0.00318094	down	2.51972	-2.51972	-1.33326	2587.76	5919.06	-0.782216	0.551047	SULT2A1	Uncharacterized protein [Source:UniProtKB/TrEMBL;Acc:F7HPF2] [ENSMMUT00000000065]	sulfotransferase family, cytosolic, 2A, dehydroepiandrosterone (DHEA)-preferring, member 1
A_01_P008928	0.0108269	0.000846	down	2.52779	-2.52779	-1.33788	323.765	773.111	-1.06521	0.272668		TSA: Macaca mulatta Mamu_553189 mRNA sequence. [JV710131]
A_01_P1769231	0.0373634	0.00996655	down	2.53976	-2.53976	-1.34469	116.679	264.101	-0.739039	0.605652	LOC715673	Uncharacterized protein [Source:UniProtKB/TrEMBL;Acc:F6SAM3] [ENSMMUT00000027091]	UPF0732 protein C1orf227-like
A_01_P018030	0.0283046	0.00650058	down	2.54903	-2.54903	-1.34995	1111.25	2669.61	-0.00264955	1.3473	CIDEC	Uncharacterized protein [Source:UniProtKB/TrEMBL;Acc:F6R978] [ENSMMUT00000014468]	cell death-inducing DFFA-like effector c
A_01_P008095	0.0256312	0.00541066	down	2.56683	-2.56683	-1.35998	40.9164	92.2711	-0.399026	0.960959	CXCR5	Uncharacterized protein [Source:UniProtKB/TrEMBL;Acc:F7HLU2] [ENSMMUT00000013019]	chemokine (C-X-C motif) receptor 5
A_01_P1677971	0.00681331	0.000302	down	2.57459	-2.57459	-1.36434	9004.82	21313.2	-1.10066	0.263683	IDH1	Macaca mulatta isocitrate dehydrogenase 1 (NADP+), soluble (IDH1), mRNA [NM_001265779]	isocitrate dehydrogenase 1 (NADP+), soluble
A_01_P018986	0.00408027	9.73e-05	down	2.57762	-2.57762	-1.36604	1318.4	3095.11	-0.622456	0.743583	LOC718513	Uncharacterized protein [Source:UniProtKB/TrEMBL;Acc:F7H2V2] [ENSMMUT00000041483]	insulin-induced gene 2 protein-like
A_01_P003610	0.0128841	0.00130485	down	2.58199	-2.58199	-1.36848	5660.87	13325	-1.08867	0.279817		TSA: Macaca mulatta Mamu_387553 mRNA sequence. [JU481780]
A_01_P1709986	0.022117	0.00407418	down	2.58988	-2.58988	-1.37288	93.4237	230.069	-1.20393	0.168958	PYY	Uncharacterized protein [Source:UniProtKB/TrEMBL;Acc:F6ZXP2] [ENSMMUT00000013564]	peptide YY
A_01_P1717686	0.0454067	0.0133251	down	2.59707	-2.59707	-1.37689	867.356	2031.79	-0.654644	0.722242		peroxisome assembly protein 26 [Source:RefSeq peptide;Acc:NP_001247589] [ENSMMUT00000044309]
A_01_P1673771	0.013568	0.00149685	down	2.60105	-2.60105	-1.37909	14685.6	34362.1	-0.505908	0.873184	LOC718930	Uncharacterized protein [Source:UniProtKB/TrEMBL;Acc:F6ZVC7] [ENSMMUT00000005529]	trans-1,2-dihydrobenzene-1,2-diol dehydrogenase-like
A_01_P1727371	0.0229058	0.00441129	down	2.61529	-2.61529	-1.38697	146.794	335.52	-1.17874	0.208229	LOC706971	Uncharacterized protein [Source:UniProtKB/TrEMBL;Acc:F6YZS8] [ENSMMUT00000013762]	caspase recruitment domain-containing protein 17-like
A_01_P000603	0.0108269	0.000849	down	2.61786	-2.61786	-1.38839	1193.5	2796.57	-0.714897	0.673491		TSA: Macaca mulatta Mamu_253109 mRNA sequence. [JV591901]
A_01_P018492	0.00659586	0.000281	down	2.6193	-2.6193	-1.38918	4663.44	10960.8	-1.25458	0.134596		TSA: Macaca mulatta Mamu_319908 mRNA sequence. [JV684184]
A_01_P1817571	0.0255537	0.00535935	down	2.62233	-2.62233	-1.39085	48.5409	114.529	-0.9329	0.457949
A_01_P017759	0.00528819	0.000156	down	2.62711	-2.62711	-1.39348	3350.25	8028.45	-1.09302	0.300456		TSA: Macaca mulatta Mamu_64476 mRNA sequence. [JV458219]
A_01_P1698322	0.0255203	0.00531223	down	2.65086	-2.65086	-1.40646	10252.6	25821.7	0.18786	1.59432	CIDEC	Uncharacterized protein [Source:UniProtKB/TrEMBL;Acc:F6R978] [ENSMMUT00000014468]	cell death-inducing DFFA-like effector c
A_01_P1830951	0.0210783	0.00366434	down	2.65562	-2.65562	-1.40905	652.178	1604.8	0.395265	1.80431	CIDEC	Uncharacterized protein [Source:UniProtKB/TrEMBL;Acc:F6R978] [ENSMMUT00000014468]	cell death-inducing DFFA-like effector c
A_01_P005756	0.0238613	0.0047285	down	2.66234	-2.66234	-1.4127	2911.22	7442.37	-0.929218	0.483479		Copine-6; Uncharacterized protein [Source:UniProtKB/TrEMBL;Acc:F7E9B2] [ENSMMUT00000010292]
A_01_P1698321	0.0149666	0.00182594	down	2.67873	-2.67873	-1.42155	9759.35	24667	0.211252	1.6328	CIDEC	Uncharacterized protein [Source:UniProtKB/TrEMBL;Acc:F6R978] [ENSMMUT00000014468]	cell death-inducing DFFA-like effector c
A_01_P1700821	0.0163061	0.00211303	down	2.68743	-2.68743	-1.42623	339.871	858.085	-1.0745	0.351727	LOC722232	Uncharacterized protein [Source:UniProtKB/TrEMBL;Acc:H9H3R4] [ENSMMUT00000020939]	cornifelin-like
A_01_P1721401	0.0108269	0.000799	down	2.69182	-2.69182	-1.42858	73.8757	189.599	-0.0608578	1.36772		Uncharacterized protein [Source:UniProtKB/TrEMBL;Acc:F6Y5M4] [ENSMMUT00000023931]
A_01_P1797231	0.013568	0.00150394	down	2.69364	-2.69364	-1.42956	99.0177	238.191	-0.496491	0.933066
A_01_P013906	0.0112154	0.000928	down	2.70013	-2.70013	-1.43303	3365.98	8412.52	-0.291919	1.14111	SLC39A4	Uncharacterized protein [Source:UniProtKB/TrEMBL;Acc:H9H2W7] [ENSMMUT00000044585]	solute carrier family 39 (zinc transporter), member 4
A_01_P1680826	0.0171238	0.00242238	down	2.70094	-2.70094	-1.43346	625.223	1563.73	0.235091	1.66856	LOC701270	Uncharacterized protein [Source:UniProtKB/TrEMBL;Acc:F7GF01] [ENSMMUT00000020627]	uncharacterized LOC701270
A_01_P1674331	0.00780441	0.0004	down	2.70775	-2.70775	-1.43709	11787.8	29154.9	-0.853433	0.58366	CYB5A	Macaca mulatta cytochrome b5 type A (microsomal) (CYB5A), mRNA [NM_001266273]	cytochrome b5 type A (microsomal)
A_01_P008603	0.0101774	0.000645	down	2.71054	-2.71054	-1.43858	210.311	506.192	-0.986702	0.451877	IRF6	Macaca mulatta interferon regulatory factor 6 (IRF6), mRNA [NM_001267018]	interferon regulatory factor 6
A_01_P013851	0.0168634	0.00233317	down	2.72348	-2.72348	-1.44545	280.963	707.08	-0.820806	0.624644	FAM13B	Macaca mulatta family with sequence similarity 13, member B (FAM13B), mRNA [NM_001260948]	family with sequence similarity 13, member B
A_01_P003787	0.00408027	9.78e-05	down	2.72499	-2.72499	-1.44625	871.269	2104.97	-0.833438	0.612814		TSA: Macaca mulatta Mamu_407216 mRNA sequence. [JV057695]
A_01_P1797886	0.0258848	0.0055286	down	2.72571	-2.72571	-1.44663	97.5054	248.832	0.0956494	1.54228		Uncharacterized protein [Source:UniProtKB/TrEMBL;Acc:F6VD02] [ENSMMUT00000040926]
A_01_P1780051	0.0166877	0.00228891	down	2.72832	-2.72832	-1.44801	29.1336	71.4592	-0.803314	0.644698
A_01_P1680281	0.0163537	0.00214809	down	2.73273	-2.73273	-1.45035	123.022	319.307	-1.08684	0.363506		aldo-keto reductase family 1, member C2 (dihydrodiol dehydrogenase 2; bile acid binding protein; 3-alpha hydroxysteroid dehydrogenase, type III) [Source:RefSeq peptide;Acc:NP_001182504] [ENSMMUT00000019982]
A_01_P1740126	0.020381	0.00348364	down	2.73816	-2.73816	-1.45321	180.28	474.674	-1.14207	0.311139	LOC100430201	Ferritin [Source:UniProtKB/TrEMBL;Acc:F7BK55] [ENSMMUT00000048088]	ferritin light chain-like
A_01_P001611	0.0353883	0.00915751	down	2.76517	-2.76517	-1.46737	1584.61	4401.43	-0.404113	1.06325	EDC3	Macaca mulatta enhancer of mRNA decapping 3 homolog (S. cerevisiae) (EDC3), mRNA [NM_001194082]	enhancer of mRNA decapping 3 homolog (S. cerevisiae)
A_01_P019205	0.00523397	0.000142	down	2.76806	-2.76806	-1.46888	2018.97	5085.12	-1.05195	0.416925		TSA: Macaca mulatta Mamu_493185 mRNA sequence. [JV658681]
A_01_P1680827	0.0117956	0.00104411	down	2.77038	-2.77038	-1.47008	672.298	1728.98	0.16818	1.63826	LOC701270	Uncharacterized protein [Source:UniProtKB/TrEMBL;Acc:F7GF01] [ENSMMUT00000020627]	uncharacterized LOC701270
A_01_P1830151	0.0445103	0.0129378	down	2.77369	-2.77369	-1.47181	183.352	534.315	-0.169856	1.30195
A_01_P1801651	0.031754	0.00775542	down	2.77489	-2.77489	-1.47243	96.2951	263.293	-0.247815	1.22462
A_01_P1685051	0.00386156	7.39e-05	down	2.77665	-2.77665	-1.47335	72818.5	185550	-1.40928	0.0640678		glutathione S-transferase A3 [Source:RefSeq peptide;Acc:NP_001248197] [ENSMMUT00000024726]
A_01_P1721931	0.0168634	0.00233262	down	2.78766	-2.78766	-1.47905	545.749	1415.43	-1.09954	0.379519	LOC722620	solute carrier family 27 (fatty acid transporter), member 4 [Source:HGNC Symbol;Acc:10998] [ENSMMUT00000019859]	long-chain fatty acid transport protein 4-like
A_01_P1769396	0.0256312	0.00540338	down	2.79528	-2.79528	-1.48299	479.874	1202.09	-1.02962	0.453372	PIGR	Uncharacterized protein [Source:UniProtKB/TrEMBL;Acc:F6WY82] [ENSMMUT00000015697]	polymeric immunoglobulin receptor
A_01_P1823510	0.0292027	0.00677671	down	2.80351	-2.80351	-1.48723	5472.27	14268.4	-0.146719	1.34051	MLL2	Uncharacterized protein [Source:UniProtKB/TrEMBL;Acc:F6SEE6] [ENSMMUT00000022067]	myeloid/lymphoid or mixed-lineage leukemia 2
A_01_P1689551	0.00236188	8.55e-06	down	2.81993	-2.81993	-1.49566	66785.7	174025	-0.620313	0.875347	RBP2	Macaca mulatta retinol binding protein 2, cellular (RBP2), mRNA [NM_001194599]	retinol binding protein 2, cellular
A_01_P002329	0.0146477	0.0017638	down	2.84642	-2.84642	-1.50915	32.2751	79.8181	-0.728484	0.780663		TSA: Macaca mulatta Mamu_427478 mRNA sequence. [JV050700]
A_01_P1754156	0.0429523	0.012162	down	2.87486	-2.87486	-1.52349	1405.96	3443.12	-1.17363	0.349866	BTNL3	Uncharacterized protein [Source:UniProtKB/TrEMBL;Acc:F7GSG8] [ENSMMUT00000040522]	butyrophilin-like 3
A_01_P1694091	0.0397141	0.0108628	down	2.9037	-2.9037	-1.53789	46.3547	129.469	-0.285493	1.2524		Macaca mulatta clone sl1_o06_t7_464 dystonin (DST) mRNA, 3' UTR. [DQ148229]
A_01_P009650	0.0180512	0.00267876	down	2.94914	-2.94914	-1.56029	604.056	1698.85	-0.860878	0.699415	LOC698670	coiled-coil domain containing 109B [Source:HGNC Symbol;Acc:26076] [ENSMMUT00000011414]	coiled-coil domain-containing protein 109B-like
A_01_P010063	0.00528552	0.000148	down	2.95291	-2.95291	-1.56214	72711	191369	-0.757837	0.804302	FABP1	ILLUMIGEN_MCQ_46928 Katze_MMJJ Macaca mulatta cDNA clone IBIUW:17040 5' similar to Bases 371 to 505 highly similar to human FABP1 (Hs.380135), mRNA sequence [CO581655]	fatty acid-binding protein, liver-like
A_01_P1709566	0.0102979	0.000666	down	2.97008	-2.97008	-1.5705	619.01	1673.69	-0.910507	0.659994	LOC100425948	chromosome 17 open reading frame 78 [Source:HGNC Symbol;Acc:26831] [ENSMMUT00000041662]	uncharacterized protein C17orf78-like
A_01_P008269	0.0429523	0.0122229	down	2.97689	-2.97689	-1.5738	239.866	661.68	-0.713698	0.860106	ABHD2	abhydrolase domain-containing protein 2 [Source:RefSeq peptide;Acc:NP_001248192] [ENSMMUT00000020230]	abhydrolase domain containing 2
A_01_P012332	0.0258848	0.00553201	down	2.98065	-2.98065	-1.57562	5766.33	14584.5	-1.09254	0.483089	VIL1	Uncharacterized protein [Source:UniProtKB/TrEMBL;Acc:F7CQ79] [ENSMMUT00000023737]	villin 1
A_01_P1775416	0.0135463	0.00147454	down	2.98673	-2.98673	-1.57857	1644.45	4240.92	-1.04861	0.529952	CAT	Catalase [Source:UniProtKB/TrEMBL;Acc:F6PLF0] [ENSMMUT00000003454]	catalase
A_01_P1713951	0.011076	0.000901	down	2.99969	-2.99969	-1.58481	53.403	154.078	-0.859148	0.725665		Uncharacterized protein [Source:UniProtKB/TrEMBL;Acc:F6QAH6] [ENSMMUT00000039177]
A_01_P019469	0.048138	0.0146257	down	3.00082	-3.00082	-1.58536	8837.28	23778.3	-0.0827436	1.50261		Uncharacterized protein [Source:UniProtKB/TrEMBL;Acc:F7H593] [ENSMMUT00000008747]
A_01_P1773676	0.0180512	0.00268465	down	3.01228	-3.01228	-1.59085	421.624	1090	-0.824413	0.766442		TSA: Macaca mulatta Mamu_476132 mRNA sequence. [JV651069]
A_01_P1734506	0.0415699	0.0116614	down	3.01573	-3.01573	-1.59251	118.669	351.618	-0.408088	1.18442		Uncharacterized protein [Source:UniProtKB/TrEMBL;Acc:F7G7I2] [ENSMMUT00000045387]
A_01_P001128	0.0225561	0.00418669	down	3.01635	-3.01635	-1.5928	1490.13	3934.59	-0.786346	0.806458		MMSP0053_A12 MMSP Macaca mulatta cDNA, mRNA sequence [CB553994]
A_01_P1775141	0.00672488	0.000292	down	3.03217	-3.03217	-1.60035	79774.1	224892	-1.50683	0.0935202		glutathione S-transferase A3 [Source:RefSeq peptide;Acc:NP_001248197] [ENSMMUT00000024726]
A_01_P1759946	0.0112154	0.000944	down	3.03269	-3.03269	-1.6006	95.5021	278.397	0.0561945	1.65679	WDR4	Uncharacterized protein [Source:UniProtKB/TrEMBL;Acc:F7FIV9] [ENSMMUT00000042678]	WD repeat domain 4
A_01_P1813176	0.0100766	0.000627	down	3.05606	-3.05606	-1.61167	3252.05	8877.5	-0.776509	0.835164
A_01_P1746391	0.0313915	0.00762258	down	3.05973	-3.05973	-1.61341	26.7544	78.0991	-0.140389	1.47302		Uncharacterized protein [Source:UniProtKB/TrEMBL;Acc:F7FRV6] [ENSMMUT00000039987]
A_01_P1679221	0.020381	0.0034427	down	3.09574	-3.09574	-1.63028	271.045	795.243	-0.422747	1.20754		Uncharacterized protein [Source:UniProtKB/TrEMBL;Acc:F7EF51] [ENSMMUT00000032626]
A_01_P001415	0.00292955	2.65e-05	down	3.09778	-3.09778	-1.63123	620.125	1745.57	-1.54116	0.0900691
A_01_P000418	0.0124709	0.00122548	down	3.11625	-3.11625	-1.63981	1140.68	3369.3	0.11854	1.75835	LOC701270	PREDICTED: Macaca mulatta hypothetical LOC701270 (LOC701270), mRNA [XM_001089592]	uncharacterized LOC701270
A_01_P1775771	0.020381	0.00347294	down	3.12174	-3.12174	-1.64235	58.0099	164.273	-1.16536	0.476993
A_01_P013824	0.023945	0.00476255	down	3.13877	-3.13877	-1.6502	362.626	1038.18	0.0566145	1.70681	CCNB1IP1	E3 ubiquitin-protein ligase CCNB1IP1 isoform 4; Uncharacterized protein [Source:UniProtKB/TrEMBL;Acc:F7GEK4] [ENSMMUT00000022834]	cyclin B1 interacting protein 1, E3 ubiquitin protein ligase
A_01_P1746761	0.0424499	0.0119496	down	3.15486	-3.15486	-1.65758	795.367	2137.21	-0.70844	0.949137	UNC93A	Uncharacterized protein [Source:UniProtKB/TrEMBL;Acc:F7ASJ9] [ENSMMUT00000011500]	unc-93 homolog A (C. elegans)
A_01_P1762211	0.0283046	0.00649163	down	3.18189	-3.18189	-1.66988	236.249	666.693	-0.0940912	1.57579	FOXP2	Macaca mulatta forkhead box P2 (FOXP2), mRNA [NM_001033021]	forkhead box P2
A_01_P1733776	0.0216083	0.00387301	down	3.18198	-3.18198	-1.66992	233.88	702.889	-0.986763	0.683161	ALDH1L2	Uncharacterized protein [Source:UniProtKB/TrEMBL;Acc:F6VTK0] [ENSMMUT00000045704]	aldehyde dehydrogenase 1 family, member L2
A_01_P1769281	0.0471855	0.0141092	down	3.18324	-3.18324	-1.6705	35.4889	98.7469	-1.27338	0.397113		Uncharacterized protein [Source:UniProtKB/TrEMBL;Acc:F7CP43] [ENSMMUT00000010945]
A_01_P1780566	0.0474548	0.0142756	down	3.18421	-3.18421	-1.67094	17.2022	42.975	-0.954833	0.716103
A_01_P1800116	0.0214502	0.0037974	down	3.18815	-3.18815	-1.67272	821.747	2405.77	0.16446	1.83718
A_01_P1670346	0.0275179	0.00615532	down	3.20293	-3.20293	-1.67939	238.549	660.991	-0.899455	0.779937	CD1D	Macaca mulatta CD1d molecule (CD1D), mRNA [NM_001033114]	CD1d molecule
A_01_P006601	0.0185552	0.00286504	down	3.21554	-3.21554	-1.68506	155.384	456.745	-0.17692	1.50814	KIF2B	Uncharacterized protein [Source:UniProtKB/TrEMBL;Acc:F7BI07] [ENSMMUT00000020245]	kinesin family member 2B
A_01_P1769111	0.0124164	0.00120302	down	3.23248	-3.23248	-1.69264	340.224	997.895	-0.315456	1.37719	SLC30A10	Uncharacterized protein [Source:UniProtKB/TrEMBL;Acc:F6ZX06] [ENSMMUT00000000819]	solute carrier family 30, member 10
A_01_P1825181	0.0465837	0.0137819	down	3.24889	-3.24889	-1.69995	7400.05	20724.4	-0.221218	1.47873		Uncharacterized protein [Source:UniProtKB/TrEMBL;Acc:F6YNG4] [ENSMMUT00000020788]
A_01_P1718366	0.0121666	0.00115457	down	3.25255	-3.25255	-1.70157	1751.21	5273.81	-0.499589	1.20198	INPP5J	Uncharacterized protein [Source:UniProtKB/TrEMBL;Acc:F6QC29] [ENSMMUT00000031498]	inositol polyphosphate-5-phosphatase J
A_01_P012199	0.0220312	0.00403202	down	3.26788	-3.26788	-1.70835	6268.38	18348.1	-1.25833	0.450022	PON3	Uncharacterized protein [Source:UniProtKB/TrEMBL;Acc:F7H7I9] [ENSMMUT00000011208]	paraoxonase 3
A_01_P002161	0.0175509	0.00252024	down	3.27592	-3.27592	-1.7119	6973.29	21293.2	-0.510436	1.20146		TSA: Macaca mulatta Mamu_255362 mRNA sequence. [JV598935]
A_01_P1753186	0.0298042	0.00703512	down	3.2764	-3.2764	-1.71211	1068.16	3269.93	-0.123434	1.58868	MZB1	Macaca mulatta marginal zone B and B1 cell-specific protein (MZB1), mRNA [NM_001260618]	marginal zone B and B1 cell-specific protein
A_01_P1826991	0.0445517	0.0129854	down	3.28597	-3.28597	-1.71632	46.1717	116.858	-0.655607	1.06071
A_01_P1708571	0.00815798	0.000452	down	3.29255	-3.29255	-1.71921	81.1697	243.288	-0.905752	0.813453	MYH2	Macaca mulatta myosin, heavy chain 2, skeletal muscle, adult (MYH2), mRNA [NM_001195292]	myosin, heavy chain 2, skeletal muscle, adult
A_01_P1774946	0.0197801	0.00318242	down	3.29281	-3.29281	-1.71932	7990.64	25256.9	-1.46113	0.258188
A_01_P1768581	0.0200155	0.00334389	down	3.29495	-3.29495	-1.72026	72.5653	232.392	0.0016433	1.7219	CD244	Uncharacterized protein [Source:UniProtKB/TrEMBL;Acc:F7HDM4] [ENSMMUT00000024368]	CD244 molecule, natural killer cell receptor 2B4
A_01_P1780316	0.0303433	0.0072492	down	3.33076	-3.33076	-1.73585	5238.16	15440	-0.195465	1.54039
A_01_P1704616	0.00658857	0.000276	down	3.36297	-3.36297	-1.74973	1300.5	4017.93	-1.16426	0.585471	FXYD3	Uncharacterized protein [Source:UniProtKB/TrEMBL;Acc:F7H5I7] [ENSMMUT00000031130]	FXYD domain containing ion transport regulator 3
A_01_P1832383	0.00909384	0.000551	down	3.38891	-3.38891	-1.76082	9816	30455.9	-1.56284	0.197977		Alcohol dehydrogenase 1A [Source:UniProtKB/Swiss-Prot;Acc:P28469] [ENSMMUT00000022454]
A_01_P1718756	0.016625	0.00223817	down	3.41069	-3.41069	-1.77006	72.544	212.464	-0.741955	1.02811	DNAJB7	Uncharacterized protein [Source:UniProtKB/TrEMBL;Acc:F6T7S1] [ENSMMUT00000026865]	DnaJ (Hsp40) homolog, subfamily B, member 7
A_01_P1820261	0.00601989	0.000214	down	3.4119	-3.4119	-1.77058	55.8416	178.814	-0.262728	1.50785
A_01_P1806591	0.00615715	0.000242	down	3.41662	-3.41662	-1.77257	47.0161	151.212	-1.24632	0.526249
A_01_P1732611	0.0150607	0.00185556	down	3.43571	-3.43571	-1.78061	121.441	389.583	-1.66726	0.113352		Uncharacterized protein [Source:UniProtKB/TrEMBL;Acc:F6QHQ3] [ENSMMUT00000014192]
A_01_P1826986	0.00358281	6e-05	down	3.45487	-3.45487	-1.78863	96.7101	304.366	-1.63148	0.157157	FUT2	PREDICTED: Macaca mulatta fucosyltransferase 2 (secretor status included) (FUT2), partial mRNA [XM_001118710]	fucosyltransferase 2 (secretor status included)
A_01_P1802981	0.0187209	0.002941	down	3.48054	-3.48054	-1.79931	31.1845	96.3093	-0.267844	1.53147	WIPF3	PREDICTED: Macaca mulatta WAS [XM_001087108]	WAS/WASL interacting protein family, member 3
A_01_P1730336	0.0439699	0.0127106	down	3.49956	-3.49956	-1.80717	56.8073	173.171	-0.357481	1.44969	SEC31B	Uncharacterized protein [Source:UniProtKB/TrEMBL;Acc:F7H445] [ENSMMUT00000009273]	SEC31 homolog B (S. cerevisiae)
A_01_P1790566	0.0279729	0.00633517	down	3.53103	-3.53103	-1.82009	20.632	59.3513	-0.46247	1.35762
A_01_P011494	0.0198193	0.00325608	down	3.53576	-3.53576	-1.82202	55.6937	198.962	-1.35767	0.464346	FGFBP1	fibroblast growth factor-binding protein 1 precursor [Source:RefSeq peptide;Acc:NP_001181074] [ENSMMUT00000011403]	fibroblast growth factor binding protein 1
A_01_P1816241	0.0254039	0.00524876	down	3.55459	-3.55459	-1.82968	44.3927	152.604	-0.388717	1.44097
A_01_P1816366	0.0386893	0.0105516	down	3.58277	-3.58277	-1.84107	200.924	725.667	-0.825414	1.01566		TSA: Macaca mulatta Mamu_540312 mRNA sequence. [JU339540]
A_01_P009990	0.00868337	0.000508	down	3.63906	-3.63906	-1.86356	458.07	1529.57	-0.800702	1.06286	TMEM65	Uncharacterized protein [Source:UniProtKB/TrEMBL;Acc:F6UM49] [ENSMMUT00000021195]	transmembrane protein 65
A_01_P1812111	0.0107675	0.000755	down	3.66036	-3.66036	-1.87199	144.764	472.973	-0.93116	0.940826		TSA: Macaca mulatta Mamu_118381 mRNA sequence. [JV458405]
A_01_P1763586	0.0179043	0.00260569	down	3.69406	-3.69406	-1.88521	99.8391	329.923	-0.61479	1.27042		Uncharacterized protein [Source:UniProtKB/TrEMBL;Acc:F7HJG8] [ENSMMUT00000013060]
A_01_P1829851	0.0441659	0.0128025	down	3.73966	-3.73966	-1.90291	43.978	122.242	-0.67254	1.23037	LOC709461	Uncharacterized protein [Source:UniProtKB/TrEMBL;Acc:F6XRK1] [ENSMMUT00000026517]	cytochrome P450 4A11-like
A_01_P010492	0.0476289	0.0144135	down	3.74508	-3.74508	-1.90499	77.0574	215.153	-1.23131	0.673687	MYH2	Macaca mulatta myosin, heavy chain 2, skeletal muscle, adult (MYH2), mRNA [NM_001195292]	myosin, heavy chain 2, skeletal muscle, adult
A_01_P1687576	0.00408027	9.54e-05	down	3.86536	-3.86536	-1.9506	79.7485	285.058	-1.34723	0.603375	SLC26A2	Uncharacterized protein [Source:UniProtKB/TrEMBL;Acc:F6TNJ1] [ENSMMUT00000040848]	solute carrier family 26 (sulfate transporter), member 2
A_01_P008042	0.0180512	0.00268147	down	3.88566	-3.88566	-1.95816	49.8812	180.271	-1.48666	0.471496		TSA: Macaca mulatta Mamu_257809 mRNA sequence. [JV592130]
A_01_P1724896	0.0475291	0.014329	down	3.90891	-3.90891	-1.96677	136.673	446.343	-0.87481	1.09196		Uncharacterized protein [Source:UniProtKB/TrEMBL;Acc:F7EF51] [ENSMMUT00000032628]
A_01_P1744861	0.00369454	6.33e-05	down	3.93704	-3.93704	-1.97711	16438.5	58744.1	-1.61334	0.363776	GSTA1	Macaca mulatta glutathione S-transferase alpha 1 (GSTA1), mRNA [NM_001195776]	glutathione S-transferase alpha 1
A_01_P1679746	0.0135245	0.00145599	down	4.2061	-4.2061	-2.07248	19.1415	72.991	-0.264547	1.80793	HBG2	Macaca mulatta hemoglobin, gamma G (HBG2), mRNA [NM_001047146]	hemoglobin, gamma G
A_01_P1685746	0.0468279	0.0138893	down	4.23648	-4.23648	-2.08287	7006.61	25503.8	-0.128971	1.95389	MAP1A	Uncharacterized protein [Source:UniProtKB/TrEMBL;Acc:F6VXP6] [ENSMMUT00000010133]	microtubule-associated protein 1A
A_01_P1826876	0.0108269	0.000828	down	4.26101	-4.26101	-2.0912	66.5221	253.812	-0.465398	1.6258		TSA: Macaca mulatta Mamu_98723 mRNA sequence. [JV486676]
A_01_P1720776	0.0142842	0.00165118	down	4.2888	-4.2888	-2.10057	31.7421	134.803	-0.104705	1.99587	SP140	Uncharacterized protein [Source:UniProtKB/TrEMBL;Acc:F7HRP3] [ENSMMUT00000017084]	SP140 nuclear body protein
A_01_P1732546	0.00316501	4.73e-05	down	4.3999	-4.3999	-2.13747	82.0131	329.31	-0.927235	1.21024	LOC694640	POU class 6 homeobox 1 [Source:HGNC Symbol;Acc:9224] [ENSMMUT00000001608]	uncharacterized LOC694640
A_01_P1761291	0.0282808	0.00645	down	4.46465	-4.46465	-2.15855	201.263	775.361	-0.232313	1.92623		Uncharacterized protein [Source:UniProtKB/TrEMBL;Acc:F7F1N4] [ENSMMUT00000009828]
A_01_P007348	0.00601989	0.000188	down	4.48063	-4.48063	-2.1637	5615.83	23340.8	-2.03103	0.132669
A_01_P002740	0.0119186	0.00110244	down	4.62314	-4.62314	-2.20887	878.324	3667.69	-0.334798	1.87407	GIP	Uncharacterized protein [Source:UniProtKB/TrEMBL;Acc:F7GY24] [ENSMMUT00000029660]	gastric inhibitory polypeptide
A_01_P1764401	0.0198193	0.00324657	down	4.64292	-4.64292	-2.21503	67.2965	269.009	-1.04916	1.16587	RNF186	Uncharacterized protein [Source:UniProtKB/TrEMBL;Acc:F6QDV0] [ENSMMUT00000026814]	ring finger protein 186
A_01_P1685046	0.00392941	8.12e-05	down	4.77044	-4.77044	-2.25412	10364.8	47243.2	-1.76441	0.489712		glutathione S-transferase A3 [Source:RefSeq peptide;Acc:NP_001248197] [ENSMMUT00000029507]
A_01_P004485	0.0336375	0.00835572	down	4.91551	-4.91551	-2.29734	28.2302	124.745	-0.279475	2.01787		Uncharacterized protein [Source:UniProtKB/TrEMBL;Acc:F7C8Q8] [ENSMMUT00000032931]
A_01_P1786701	0.00601989	0.000217	down	5.06428	-5.06428	-2.34036	9687.77	47515.1	-1.96038	0.379981
A_01_P1770516	0.0303388	0.00721736	down	5.22912	-5.22912	-2.38657	580.441	2224.88	-0.594996	1.79157	LYPD8	Uncharacterized protein [Source:UniProtKB/TrEMBL;Acc:F7HLJ9] [ENSMMUT00000011181]	LY6/PLAUR domain containing 8
A_01_P1741071	0.0119186	0.00110727	down	5.4847	-5.4847	-2.45541	19.6086	90.3113	-1.0562	1.39921	DMRTC1	Uncharacterized protein [Source:UniProtKB/TrEMBL;Acc:F6Z2S6] [ENSMMUT00000018816]	doublesex- and mab-3-related transcription factor C1-like
A_01_P002268	0.0293285	0.00684813	down	5.76291	-5.76291	-2.5268	3984.1	19527.4	-2.36829	0.158507		glutathione S-transferase A3 [Source:RefSeq peptide;Acc:NP_001248197] [ENSMMUT00000040476]
A_01_P1813916	0.0190431	0.00300681	down	5.88085	-5.88085	-2.55602	37.277	225.59	-0.838056	1.71797
A_01_P016253	0.0162187	0.00209524	down	5.9478	-5.9478	-2.57236	16.798	81.0396	-1.70011	0.872242	SRD5A1	Uncharacterized protein [Source:UniProtKB/TrEMBL;Acc:F6XQ47] [ENSMMUT00000018498]	steroid-5-alpha-reductase, alpha polypeptide 1 (3-oxo-5 alpha-steroid delta 4-dehydrogenase alpha 1)
A_01_P1705426	0.0119186	0.00108167	down	5.9776	-5.9776	-2.57957	24.8499	135.074	-0.850129	1.72944	ZNF235	Uncharacterized protein [Source:UniProtKB/TrEMBL;Acc:F6Q7A2] [ENSMMUT00000017957]	zinc finger protein 235
A_01_P1770521	0.0312296	0.00755306	down	6.17372	-6.17372	-2.62614	40.76	223.489	-0.887526	1.73861	LOC100427314	PREDICTED: Macaca mulatta hypothetical protein LOC100427314 (LOC100427314), mRNA [XM_002802075]	uncharacterized LOC100427314
A_01_P012601	0.0471855	0.0141293	down	6.29585	-6.29585	-2.6544	99.8057	427.884	-1.10297	1.55143	GHRL	appetite-regulating hormone precursor [Source:RefSeq peptide;Acc:NP_001028075] [ENSMMUT00000028003]	ghrelin/obestatin prepropeptide
A_01_P1684461	0.0139066	0.0015803	down	6.44728	-6.44728	-2.68869	53.8315	325.977	-1.60807	1.08063	IL9R	Uncharacterized protein [Source:UniProtKB/TrEMBL;Acc:F6UT92] [ENSMMUT00000002856]	interleukin 9 receptor
A_01_P1744856	0.00408027	9.88e-05	down	6.7325	-6.7325	-2.75114	13827.9	83486.9	-2.10099	0.65015	GSTA1	Macaca mulatta glutathione S-transferase alpha 1 (GSTA1), mRNA [NM_001195776]	glutathione S-transferase alpha 1
A_01_P1821296	0.0158717	0.00199365	down	6.8223	-6.8223	-2.77026	22.1526	130.051	-1.6466	1.12366
A_01_P002425	0.0292027	0.00677653	down	6.87717	-6.87717	-2.78182	28.337	191.445	-0.721667	2.06015
A_01_P006945	0.047994	0.0145628	down	7.78419	-7.78419	-2.96055	19.6718	159.513	-0.360365	2.60018	ZNF597	Uncharacterized protein [Source:UniProtKB/TrEMBL;Acc:F6YI70] [ENSMMUT00000026301]	zinc finger protein 597
A_01_P1810746	0.00885876	0.000533	down	8.00238	-8.00238	-3.00043	295.799	2400.45	-0.0701612	2.93027	SERPINA2	PREDICTED: Macaca mulatta putative alpha-1-antitrypsin-related protein-like, transcript variant 1 (SERPINA2), mRNA [XM_001098235]	putative alpha-1-antitrypsin-related protein-like
A_01_P1776816	0.0242594	0.00491378	down	8.10434	-8.10434	-3.01869	24.4752	183.764	-0.458599	2.5601
A_01_P012295	0.0217642	0.00391871	down	8.28451	-8.28451	-3.05042	23.4536	150.706	-0.970372	2.08004	THAP5	Uncharacterized protein [Source:UniProtKB/TrEMBL;Acc:F7H729] [ENSMMUT00000016579]	THAP domain containing 5
A_01_P1757876	0.0132659	0.0013972	down	8.52627	-8.52627	-3.09192	21.4008	146.723	-0.721609	2.37031		Uncharacterized protein [Source:UniProtKB/TrEMBL;Acc:F7BEU8] [ENSMMUT00000005407]
A_01_P1671126	0.016625	0.00226042	down	8.57908	-8.57908	-3.10082	611.32	4638.17	-2.22011	0.880716	CYP2D6	Macaca mulatta cytochrome P450, family 2, subfamily D, polypeptide 6 (CYP2D6), mRNA [NM_001040218]	cytochrome P450, family 2, subfamily D, polypeptide 6
A_01_P1779601	0.0283046	0.00648782	down	9.33686	-9.33686	-3.22294	25.7985	199.497	-1.35951	1.86343
A_01_P001268	0.0071549	0.000325	down	10.0485	-10.0485	-3.3289	37960.6	357491	-1.99928	1.32962	S100G	Uncharacterized protein [Source:UniProtKB/TrEMBL;Acc:F6S7A0] [ENSMMUT00000006780]	S100 calcium binding protein G
A_01_P002427	0.0354864	0.00921119	down	11.7445	-11.7445	-3.55392	20.1471	184.902	-0.505307	3.04861	ITM2B	Macaca mulatta integral membrane protein 2B (ITM2B), mRNA [NM_001258055]	integral membrane protein 2B
A_01_P1716236	0.016625	0.00222188	down	11.7926	-11.7926	-3.55981	838.334	12126.6	-0.00964761	3.55016	ADA	Uncharacterized protein [Source:UniProtKB/TrEMBL;Acc:F7AJ20] [ENSMMUT00000044965]	adenosine deaminase
A_01_P001661	0.0143143	0.00167229	down	12.0217	-12.0217	-3.58758	2412.22	34486.1	-0.0081687	3.57941	ADA	Uncharacterized protein [Source:UniProtKB/TrEMBL;Acc:F7AJ20] [ENSMMUT00000014833]	adenosine deaminase
A_01_P1760376	0.0170955	0.00239191	down	12.1432	-12.1432	-3.60207	132.625	1224.64	-3.09129	0.510781		Uncharacterized protein [Source:UniProtKB/TrEMBL;Acc:F7EHU3] [ENSMMUT00000030760]
A_01_P016766	0.0212868	0.0037515	down	13.5309	-13.5309	-3.75819	16.4469	140.346	-1.19568	2.56251
A_01_P1795281	0.0227177	0.00435693	down	14.8787	-14.8787	-3.89517	17.0339	170.887	-0.895672	2.9995
A_01_P1670786	0.00601989	0.000227	down	15.3865	-15.3865	-3.94359	251.178	4016.8	-0.0256114	3.91798	HBA2	Macaca mulatta hemoglobin, alpha 2 (HBA2), mRNA [NM_001044724]	hemoglobin, alpha 2
A_01_P1800901	0.0275547	0.00617454	down	15.8247	-15.8247	-3.98411	16.2746	172.627	-0.985666	2.99844
A_01_P1700611	0.034887	0.00886454	down	17.1764	-17.1764	-4.10236	15.8675	195.107	-1.02608	3.07627		Uncharacterized protein [Source:UniProtKB/TrEMBL;Acc:H9H5U0] [ENSMMUT00000048355]
A_01_P1756366	0.0216083	0.00387699	down	17.9127	-17.9127	-4.16291	15.9187	177.766	-1.46098	2.70193		Uncharacterized protein [Source:UniProtKB/TrEMBL;Acc:F6PJ95] [ENSMMUT00000016296]
A_01_P1741787	0.0280498	0.00636378	down	18.6989	-18.6989	-4.22488	14.9263	150.828	-1.17144	3.05344	LOC709980	Uncharacterized protein [Source:UniProtKB/TrEMBL;Acc:F6WU97] [ENSMMUT00000047832]	kita-kyushu lung cancer antigen 1 homolog
A_01_P1818341	0.0245301	0.0050273	down	20.1183	-20.1183	-4.33044	15.3423	193.009	-1.15921	3.17122
A_01_P1726606	0.00528819	0.000155	down	114.63	-114.63	-6.84084	11.189	957.205	-0.56153	6.27931	HBB	hemoglobin subunit beta [Source:RefSeq peptide;Acc:NP_001157900] [ENSMMUT00000006877]	hemoglobin, beta
A_01_P1671806	0.00316501	4.56e-05	down	120.909	-120.909	-6.91778	56.8728	6500.78	-0.281325	6.63646	HBB	Macaca mulatta hemoglobin, beta (HBB), mRNA [NM_001164428]	hemoglobin, beta
A_01_P1671296	0.00615715	0.000244	down	213.21	-213.21	-7.73613	12.0286	2522.6	-5.0903	2.64583	CYP1A1	Macaca mulatta cytochrome P450, family 1, subfamily A, polypeptide 1 (CYP1A1), mRNA [NM_001040238]	cytochrome P450, family 1, subfamily A, polypeptide 1
A_01_P012198	0.00316501	4.8e-05	down	240.11	-240.11	-7.90755	191.74	48034.3	-5.05017	2.85738	CYP1A1	Cytochrome P450 1A1 [Source:UniProtKB/Swiss-Prot;Acc:Q6GUR1] [ENSMMUT00000031615]	cytochrome P450, family 1, subfamily A, polypeptide 1

## Sheet: Jejunum 6.7Gy_7d_vs_control 
Genes altered ≥2-fold at day 7 after 6.7Gy TBI in jejunum.
ProbeName	p-value	regulation	FCAbsolute	Fold change	Log Fold change	[6.7Gy_7d](raw)	[Control](raw)	[6.7Gy_7d](normalized)	[Control](normalized)	GeneSymbol	Description
A_01_P015577	0.022922	up	9.30335	9.30335	3.21775	53.5238	7.60018	1.24652	-1.97123	GLDC	Uncharacterized protein [Source:UniProtKB/TrEMBL;Acc:F6PUG5] [ENSMMUT00000046177]
A_01_P001272	0.0237644	up	9.07977	9.07977	3.18266	1914.27	305.372	0.545297	-2.63736		metallothionein 1E [Source:RefSeq peptide;Acc:NP_001182759] [ENSMMUT00000014517]
A_01_P012361	0.00139627	up	8.16614	8.16614	3.02965	30325.1	3719.41	-0.363987	-3.39364	MT2A	Metallothionein [Source:UniProtKB/TrEMBL;Acc:F6Z1I3] [ENSMMUT00000031285]
A_01_P018104	0.00605747	up	7.99559	7.99559	2.9992	412.446	40.9566	0.604617	-2.39459	CNDP1	Uncharacterized protein [Source:UniProtKB/TrEMBL;Acc:F7EVX1] [ENSMMUT00000012499]
A_01_P000784	0.00158653	up	7.78543	7.78543	2.96078	649.161	105.131	0.240597	-2.72018		metallothionein 1E [Source:RefSeq peptide;Acc:NP_001182759] [ENSMMUT00000014520]
A_01_P1723681	0.00799422	up	7.05298	7.05298	2.81823	223.329	22.5284	1.00396	-1.81428	CYP1D1	Macaca mulatta cytochrome P450 1D1 (CYP1D1), mRNA [NM_001246671]
A_01_P1833821	0.000634	up	7.03074	7.03074	2.81368	43914.5	7125.19	-0.11258	-2.92626	MT2A	PREDICTED: Macaca mulatta metallothionein 2A, transcript variant 2 (MT2A), mRNA [XM_001092916]
A_01_P1680181	0.000692	up	6.94038	6.94038	2.79502	44458.8	7300.68	-0.124967	-2.91998	MT1E	Macaca mulatta metallothionein 1E (MT1E), mRNA [NM_001195830]
A_01_P001703	0.00142717	up	6.89919	6.89919	2.78643	45807.5	7161.94	-0.190652	-2.97708	MT1X	Metallothionein [Source:UniProtKB/TrEMBL;Acc:F7GC79] [ENSMMUT00000019218]
A_01_P001599	0.000874	up	6.54484	6.54484	2.71036	69528.5	12129.3	-0.040966	-2.75133		Uncharacterized protein [Source:UniProtKB/TrEMBL;Acc:F7GIT0] [ENSMMUT00000022653]
A_01_P002062	0.000434	up	6.31318	6.31318	2.65837	300.54	50.6248	-0.226118	-2.88448
A_01_P018319	0.00159568	up	6.15581	6.15581	2.62195	26338.6	4768.1	-0.154726	-2.77667	MT4	Metallothionein [Source:UniProtKB/TrEMBL;Acc:F7GKS5] [ENSMMUT00000022652]
A_01_P010445	0.000976	up	6.04716	6.04716	2.59626	78296.7	14888.5	0.047775	-2.54848	MT1E	Macaca mulatta metallothionein 1E (MT1E), mRNA [NM_001195830]
A_01_P1672136	0.0108493	up	6.01785	6.01785	2.58925	171.059	19.032	0.844357	-1.74489	CXCL10	Macaca mulatta chemokine (C-X-C motif) ligand 10 (CXCL10), mRNA [NM_001032892]
A_01_P1721331	0.0102269	up	5.95829	5.95829	2.5749	482.041	64.5123	2.24613	-0.328765		Uncharacterized protein [Source:UniProtKB/TrEMBL;Acc:F7GRA6] [ENSMMUT00000047203]
A_01_P013452	0.0164576	up	5.93747	5.93747	2.56985	11073.5	2035.56	0.0387325	-2.53111		metallothionein 1B [Source:HGNC Symbol;Acc:7394] [ENSMMUT00000039324]
A_01_P003853	0.00366136	up	5.32142	5.32142	2.41181	3700.27	850.273	0.86177	-1.55004	SLC1A1	Macaca mulatta solute carrier family 1 (neuronal/epithelial high affinity glutamate transporter, system Xag), member 1 (SLC1A1), mRNA [NM_001265831]
A_01_P006347	0.00398459	up	5.04371	5.04371	2.33448	6161.35	1287.41	-0.118856	-2.45334	LOC702286	metallothionein 1F [Source:HGNC Symbol;Acc:7398] [ENSMMUT00000039321]
A_01_P1744741	0.00314992	up	4.85675	4.85675	2.27999	181.808	43.6466	0.1819	-2.09809	GPR110	Uncharacterized protein [Source:UniProtKB/TrEMBL;Acc:F6U5Y3] [ENSMMUT00000032348]
A_01_P1740861	0.000691	up	4.73376	4.73376	2.24299	574.344	122.061	-0.272451	-2.51544	EDA2R	Macaca mulatta ectodysplasin A2 receptor (EDA2R), mRNA [NM_001193467]
A_01_P012583	0.0137426	up	4.73067	4.73067	2.24204	1040.82	280.587	-0.0243504	-2.2664	CST6	Uncharacterized protein [Source:UniProtKB/TrEMBL;Acc:F7B7R7] [ENSMMUT00000008521]
A_01_P016778	0.00789546	up	4.71384	4.71384	2.2369	1564.83	416.571	0.0169935	-2.21991	LOC708983	Metallothionein [Source:UniProtKB/TrEMBL;Acc:F6PZ84] [ENSMMUT00000039326]
A_01_P001892	0.000945	up	4.64947	4.64947	2.21707	974.578	234.066	1.31463	-0.902436	CYP2F1	Macaca mulatta cytochrome P450, family 2, subfamily F, polypeptide 6 (CYP2F1), mRNA [NM_001040240]
A_01_P1769441	0.0367794	up	4.45525	4.45525	2.15551	1618.24	502.418	2.46424	0.308739		Uncharacterized protein [Source:UniProtKB/TrEMBL;Acc:F6TBC8] [ENSMMUT00000005200]
A_01_P001065	0.0189902	up	4.39023	4.39023	2.1343	12927.4	3235.38	0.137554	-1.99674	LOC708983	Metallothionein [Source:UniProtKB/TrEMBL;Acc:F6PZ84] [ENSMMUT00000039325]
A_01_P012226	0.0341299	up	4.31064	4.31064	2.1079	203.918	31.6238	-0.481341	-2.58924	MMP12	Uncharacterized protein [Source:UniProtKB/TrEMBL;Acc:F6YVM2] [ENSMMUT00000006029]
A_01_P014857	0.00614893	up	4.23543	4.23543	2.08251	613.115	140.533	0.1872	-1.89531	OLFM4	Uncharacterized protein [Source:UniProtKB/TrEMBL;Acc:F7H4W7] [ENSMMUT00000043227]
A_01_P005398	0.0106301	up	4.14318	4.14318	2.05074	226.123	62.7443	0.109591	-1.94115	LCN15	Macaca mulatta lipocalin 15 (LCN15), mRNA [NM_001194733]
A_01_P1831499	0.00770158	up	4.04166	4.04166	2.01495	500.798	154	0.240226	-1.77472		metallothionein 1E [Source:RefSeq peptide;Acc:NP_001182759] [ENSMMUT00000014520]
A_01_P1704531	0.020773	up	3.98319	3.98319	1.99393	61.3362	17.3447	1.03853	-0.955398		Uncharacterized protein [Source:UniProtKB/TrEMBL;Acc:F6WMT3] [ENSMMUT00000032194]
A_01_P016296	0.0372291	up	3.68835	3.68835	1.88297	847.359	169.723	0.658724	-1.22425	CXCL10	C-X-C motif chemokine 10 precursor [Source:RefSeq peptide;Acc:NP_001028064] [ENSMMUT00000029391]
A_01_P1710396	0.0391767	up	3.67595	3.67595	1.87812	494.727	178.471	0.738436	-1.13968	APOH	Uncharacterized protein [Source:UniProtKB/TrEMBL;Acc:F6UM69] [ENSMMUT00000021194]
A_01_P000496	0.0304012	up	3.61387	3.61387	1.85354	53.7409	17.5047	0.655228	-1.19832	LOC704478	Uncharacterized protein [Source:UniProtKB/TrEMBL;Acc:F6VS26] [ENSMMUT00000028808]
A_01_P1755176	0.00402162	up	3.57262	3.57262	1.83698	2239.29	745.06	0.809858	-1.02712	SULT1E1	Uncharacterized protein [Source:UniProtKB/TrEMBL;Acc:F6RUQ2] [ENSMMUT00000006595]
A_01_P016695	0.00494249	up	3.54648	3.54648	1.82639	4004.83	1045.37	-0.227905	-2.05429	GDF15	Uncharacterized protein [Source:UniProtKB/TrEMBL;Acc:F7H6G3] [ENSMMUT00000029799]
A_01_P012216	0.0257556	up	3.54499	3.54499	1.82578	7345.78	2448.1	0.260896	-1.56489	LOC723165	Uncharacterized protein [Source:UniProtKB/TrEMBL;Acc:H9H5J7] [ENSMMUT00000047803]
A_01_P019750	0.00616955	up	3.48211	3.48211	1.79996	519.211	161.572	0.335868	-1.46409		Uncharacterized protein [Source:UniProtKB/TrEMBL;Acc:F6PY14] [ENSMMUT00000021484]
A_01_P017481	0.0246376	up	3.46796	3.46796	1.79409	509.97	174.597	0.779757	-1.01433		Uncharacterized protein [Source:UniProtKB/TrEMBL;Acc:F6XLC3] [ENSMMUT00000018681]
A_01_P1810071	0.0146982	up	3.4475	3.4475	1.78555	92.2375	22.1939	-0.204681	-1.99023		TSA: Macaca mulatta Mamu_442231 mRNA sequence. [JV049369]
A_01_P004865	0.00287463	up	3.42365	3.42365	1.77554	768.203	264.364	0.957403	-0.818133	DEPDC1B	Macaca mulatta DEP domain containing 1B (DEPDC1B), mRNA [NM_001194881]
A_01_P1746596	0.0352925	up	3.26246	3.26246	1.70596	68.8145	19.1665	0.920198	-0.785763	PPIL6	Uncharacterized protein [Source:UniProtKB/TrEMBL;Acc:F7EAS2] [ENSMMUT00000009808]
A_01_P009756	0.00299846	up	3.16576	3.16576	1.66255	138.81	46.3317	0.183452	-1.4791
A_01_P003615	0.0122761	up	3.15289	3.15289	1.65667	229.988	65.4486	0.195462	-1.46121	BMP7	Bone morphogenetic protein 7; Uncharacterized protein [Source:UniProtKB/TrEMBL;Acc:F6ZJT0] [ENSMMUT00000045146]
A_01_P010026	9.47e-05	up	3.04239	3.04239	1.60521	16893.7	5891.82	1.0036	-0.60161	CPS1	Uncharacterized protein [Source:UniProtKB/TrEMBL;Acc:F7B8D5] [ENSMMUT00000014705]
A_01_P1797466	0.0190659	up	3.03877	3.03877	1.60349	478.36	168.995	0.280063	-1.32342		TSA: Macaca mulatta Mamu_406797 mRNA sequence. [JV070137]
A_01_P1807586	0.000795	up	3.01879	3.01879	1.59397	1431.02	476.586	-0.207159	-1.80113
A_01_P1818461	0.0319511	up	2.94051	2.94051	1.55607	41164	14133.5	0.918846	-0.63722	LOC716856	PREDICTED: Macaca mulatta lithostathine-1-beta-like (LOC716856), mRNA [XM_001107848]
A_01_P1753711	0.0175722	up	2.93211	2.93211	1.55194	467.364	151.366	0.55981	-0.992129	HMMR	Uncharacterized protein [Source:UniProtKB/TrEMBL;Acc:F7CKK0] [ENSMMUT00000027465]
A_01_P1799551	0.0175302	up	2.93072	2.93072	1.55125	148.094	60.9436	0.725354	-0.8259	LOC100427648	Uncharacterized protein [Source:UniProtKB/TrEMBL;Acc:F6Y4D0] [ENSMMUT00000013872]
A_01_P1692431	0.00326472	up	2.92394	2.92394	1.54792	190.925	62.5032	0.704343	-0.843572	LOC695836	family with sequence similarity 72, member C [Source:HGNC Symbol;Acc:30602] [ENSMMUT00000006134]
A_01_P1823361	0.00253862	up	2.92048	2.92048	1.5462	346.953	129.164	1.11288	-0.433324	CYP2F1	Macaca mulatta cytochrome P450, family 2, subfamily F, polypeptide 6 (CYP2F1), mRNA [NM_001040240]
A_01_P1697066	0.00282766	up	2.90435	2.90435	1.53822	703.983	223.811	-0.058691	-1.59691	TYMS	Macaca mulatta thymidylate synthetase (TYMS), mRNA [NM_001195507]
A_01_P001097	0.00110796	up	2.90292	2.90292	1.5375	88.1905	33.2856	1.01358	-0.523922	KCNB1	Macaca mulatta potassium voltage-gated channel, Shab-related subfamily, member 1 (KCNB1), mRNA [NM_001265653]
A_01_P1719456	0.0178742	up	2.90197	2.90197	1.53703	1152.59	466.302	0.831309	-0.705725	GCG	Uncharacterized protein [Source:UniProtKB/TrEMBL;Acc:F7EF82] [ENSMMUT00000004530]
A_01_P018080	0.00807277	up	2.88356	2.88356	1.52785	172.227	62.4479	0.405025	-1.12283	LOC712701	family with sequence similarity 64, member A [Source:HGNC Symbol;Acc:25483] [ENSMMUT00000024963]
A_01_P017616	0.0496827	up	2.87802	2.87802	1.52508	136.15	39.2864	0.783163	-0.741912		Uncharacterized protein [Source:UniProtKB/TrEMBL;Acc:F7HN74] [ENSMMUT00000029351]
A_01_P1720446	0.00220447	up	2.86576	2.86576	1.51892	10268.7	3789.07	0.72812	-0.790798	CPS1	Uncharacterized protein [Source:UniProtKB/TrEMBL;Acc:F7B8D5] [ENSMMUT00000014706]
A_01_P1770696	0.00592761	up	2.84898	2.84898	1.51045	115.888	42.5234	-0.0892732	-1.59972		Uncharacterized protein [Source:UniProtKB/TrEMBL;Acc:F7HQ74] [ENSMMUT00000024358]
A_01_P1757986	0.0187706	up	2.84026	2.84026	1.50602	102.604	35.0394	0.0877548	-1.41827	SLC6A20	Transporter [Source:UniProtKB/TrEMBL;Acc:F7B2G1] [ENSMMUT00000014711]
A_01_P002064	0.00793069	up	2.80439	2.80439	1.48769	3420.34	1385.79	0.638775	-0.848913	TTR	Macaca mulatta transthyretin (TTR), mRNA [NM_001261679]
A_01_P008012	0.00821998	up	2.80436	2.80436	1.48767	161.096	53.3636	0.393482	-1.09419	E2F7	Uncharacterized protein [Source:UniProtKB/TrEMBL;Acc:F6UEZ1] [ENSMMUT00000032160]
A_01_P1736196	0.00154755	up	2.75777	2.75777	1.4635	103481	40641.5	0.613742	-0.849761	REG1A	Macaca mulatta regenerating islet-derived 1 alpha (REG1A), mRNA [NM_001266520]
A_01_P1736191	0.00262202	up	2.71963	2.71963	1.44341	47133.3	18378.4	0.674228	-0.769182	REG1A	Macaca mulatta regenerating islet-derived 1 alpha (REG1A), mRNA [NM_001266520]
A_01_P1815246	0.0413895	up	2.71564	2.71564	1.44129	172.754	59.9712	0.521431	-0.919859	APOBEC3DE	Macaca mulatta apolipoprotein B mRNA editing enzyme catalytic polypeptide-like 3DE (APOBEC3DE), mRNA [NM_001246229]
A_01_P1802241	0.0104592	up	2.69388	2.69388	1.42969	359.277	124.253	0.312302	-1.11739		TSA: Macaca mulatta Mamu_71285 mRNA sequence. [JV466538]
A_01_P1829706	0.0259349	up	2.68978	2.68978	1.42749	173.508	63.436	0.414908	-1.01258		TSA: Macaca mulatta Mamu_361545 mRNA sequence. [JU488427]
A_01_P1698036	0.00174583	up	2.68582	2.68582	1.42536	206.698	80.6371	0.164939	-1.26042	CCL8	C-C motif chemokine 8 precursor [Source:RefSeq peptide;Acc:NP_001028023] [ENSMMUT00000013668]
A_01_P006979	0.0039411	up	2.66607	2.66607	1.41472	79.5843	31.7333	0.429327	-0.985389		TSA: Macaca mulatta Mamu_364379 mRNA sequence. [JU470875]
A_01_P1772656	0.00221541	up	2.66073	2.66073	1.41182	135.997	53.7024	-0.0102674	-1.42209	LOC100429499	PREDICTED: Macaca mulatta hypothetical LOC100429499 (LOC100429499), miscRNA [XR_091639]
A_01_P019759	0.0239831	up	2.64468	2.64468	1.40309	80.1566	37.6415	0.140387	-1.2627	PMAIP1	phorbol-12-myristate-13-acetate-induced protein 1 [Source:RefSeq peptide;Acc:NP_001247569] [ENSMMUT00000017701]
A_01_P1671136	0.000769	up	2.62527	2.62527	1.39246	7815.83	3019.37	0.00171208	-1.39075	GPX2	Macaca mulatta glutathione peroxidase 2 (gastrointestinal) (GPX2), mRNA [NM_001115137]
A_01_P1689321	0.00399456	up	2.62185	2.62185	1.39059	91.4481	35.4708	0.199163	-1.19142	ZMAT3	Macaca mulatta zinc finger, matrin-type 3 (ZMAT3), mRNA [NM_001194853]
A_01_P013631	0.00454805	up	2.61261	2.61261	1.38549	52.133	20.7185	-0.155593	-1.54108	PSD2	Macaca mulatta pleckstrin and Sec7 domain containing 2 (PSD2), mRNA [NM_001265716]
A_01_P001346	0.000177	up	2.60802	2.60802	1.38296	103.178	41.8626	-0.0188888	-1.40184		TSA: Macaca mulatta Mamu_191988 mRNA sequence. [JV624540]
A_01_P1670476	0.0178184	up	2.59824	2.59824	1.37753	41.6379	17.6937	0.310414	-1.06712	CCL8	Macaca mulatta chemokine (C-C motif) ligand 8 (CCL8), mRNA [NM_001032851]
A_01_P005452	0.0129407	up	2.59264	2.59264	1.37442	4308.78	1779.4	0.939981	-0.434443	ERAP2	Uncharacterized protein [Source:UniProtKB/TrEMBL;Acc:F7C6V6] [ENSMMUT00000015436]
A_01_P1752226	0.0129034	up	2.57814	2.57814	1.36633	39.497	15.119	-0.266089	-1.63242	FAM169A	Macaca mulatta family with sequence similarity 169, member A (FAM169A), mRNA [NM_001194120]
A_01_P1674106	0.00468776	up	2.57038	2.57038	1.36198	3000.69	1116.29	-0.135047	-1.49703	TYMS	Macaca mulatta thymidylate synthetase (TYMS), mRNA [NM_001195507]
A_01_P004797	0.0336812	up	2.56151	2.56151	1.35699	143.17	51.4474	0.422952	-0.934042	ANLN	Uncharacterized protein [Source:UniProtKB/TrEMBL;Acc:F6XGI6] [ENSMMUT00000029813]
A_01_P1674111	0.00041	up	2.51619	2.51619	1.33124	2185.93	880.63	0.00136972	-1.32987	TYMS	Macaca mulatta thymidylate synthetase (TYMS), mRNA [NM_001195507]
A_01_P1819446	0.000304	up	2.5101	2.5101	1.32774	179.906	72.7556	0.487015	-0.840728	LOC723283	TSA: Macaca mulatta Mamu_365312 mRNA sequence. [JU496296]
A_01_P1818416	0.0137808	up	2.49652	2.49652	1.31992	114.925	47.1992	0.514897	-0.805019
A_01_P013417	0.000349	up	2.49613	2.49613	1.3197	5713.17	2303.65	-0.0939536	-1.41365	DDB2	Macaca mulatta damage-specific DNA binding protein 2, 48kDa (DDB2), mRNA [NM_001260837]
A_01_P1769791	0.0157621	up	2.48932	2.48932	1.31575	127.591	49.4416	0.862526	-0.453227		Uncharacterized protein [Source:UniProtKB/TrEMBL;Acc:F6ZSZ2] [ENSMMUT00000006062]
A_01_P1713806	0.0185662	up	2.47529	2.47529	1.3076	2195.24	1019.41	0.346154	-0.961442	LOC704611	junctophilin 3 [Source:HGNC Symbol;Acc:14203] [ENSMMUT00000022873]
A_01_P010662	0.023358	up	2.47515	2.47515	1.30752	172.414	83.8756	0.855117	-0.452401	AKAP3	PREDICTED: Macaca mulatta A kinase (PRKA) anchor protein 3, transcript variant 5 (AKAP3), mRNA [XM_001101659]
A_01_P017416	0.0241272	up	2.46693	2.46693	1.30272	364.761	175.334	-0.256506	-1.55923	SCTR	Uncharacterized protein [Source:UniProtKB/TrEMBL;Acc:F6TRW6] [ENSMMUT00000015554]
A_01_P005468	0.00932329	up	2.46287	2.46287	1.30034	1895.73	761.316	0.680244	-0.620098	SLPI	Macaca mulatta secretory leukocyte peptidase inhibitor (SLPI), mRNA [NM_001168663]
A_01_P017623	0.000727	up	2.45937	2.45937	1.29829	483012	212946	0.587267	-0.711024		regenerating islet-derived 1 alpha precursor [Source:RefSeq peptide;Acc:NP_001253449] [ENSMMUT00000001415]
A_01_P1691671	0.0315218	up	2.45864	2.45864	1.29786	97.1164	40.2111	0.610792	-0.687067	DEPDC1	Uncharacterized protein [Source:UniProtKB/TrEMBL;Acc:F7EYQ4] [ENSMMUT00000046923]
A_01_P1778431	0.0389854	up	2.45716	2.45716	1.29699	226.709	106.541	0.615219	-0.681773
A_01_P006813	0.000343	up	2.44585	2.44585	1.29034	2095.03	849.408	0.515815	-0.774521	AURKA	Uncharacterized protein [Source:UniProtKB/TrEMBL;Acc:F7GNU0] [ENSMMUT00000045131]
A_01_P016145	0.00948484	up	2.44543	2.44543	1.29009	78.1533	33.6135	0.612246	-0.677841	GSG2	Uncharacterized protein [Source:UniProtKB/TrEMBL;Acc:F7DR84] [ENSMMUT00000008201]
A_01_P1674101	0.000651	up	2.44201	2.44201	1.28807	1743.17	712.155	-0.262302	-1.55037	TYMS	Macaca mulatta thymidylate synthetase (TYMS), mRNA [NM_001195507]
A_01_P1814841	0.0140884	up	2.4293	2.4293	1.28054	68.0857	32.4821	0.933382	-0.347159
A_01_P1713386	0.00215647	up	2.42734	2.42734	1.27938	58.9808	23.5291	0.706131	-0.573244	PMFBP1	Uncharacterized protein [Source:UniProtKB/TrEMBL;Acc:F6Z0D0] [ENSMMUT00000000978]
A_01_P1748866	0.00907892	up	2.41882	2.41882	1.2743	95.4729	40.6685	0.503429	-0.770874	PRC1	Uncharacterized protein [Source:UniProtKB/TrEMBL;Acc:F7BYA7] [ENSMMUT00000007209]
A_01_P016337	0.000363	up	2.40767	2.40767	1.26764	158.024	66.5491	0.989072	-0.278566	HOXB13	Uncharacterized protein [Source:UniProtKB/TrEMBL;Acc:F7HN70] [ENSMMUT00000029354]
A_01_P1713801	0.0029598	up	2.40564	2.40564	1.26642	327.268	140.824	0.388671	-0.877749	LOC703488	Uncharacterized protein [Source:UniProtKB/TrEMBL;Acc:F6WB88] [ENSMMUT00000024760]
A_01_P019519	0.024745	up	2.4047	2.4047	1.26586	1016.78	476.435	0.665778	-0.60008		TSA: Macaca mulatta Mamu_103804 mRNA sequence. [JV457979]
A_01_P018749	0.0390116	up	2.40213	2.40213	1.26431	143.192	69.3405	0.12307	-1.14124	TGIF1	Uncharacterized protein [Source:UniProtKB/TrEMBL;Acc:F7AEU1] [ENSMMUT00000007177]
A_01_P1713351	0.014046	up	2.40106	2.40106	1.26367	1846.11	897.62	0.758841	-0.50483	NQO1	Macaca mulatta NAD(P)H dehydrogenase, quinone 1 (NQO1), mRNA [NM_001260998]
A_01_P1709751	0.0129218	up	2.39296	2.39296	1.2588	1232.89	482.828	0.680041	-0.578756		DNA topoisomerase 2 [Source:UniProtKB/TrEMBL;Acc:F7EVJ4] [ENSMMUT00000012508]
A_01_P012155	0.00532388	up	2.37716	2.37716	1.24924	392.501	177.051	0.654364	-0.594877	RNASEH2A	Ribonuclease [Source:UniProtKB/TrEMBL;Acc:F6U5A6] [ENSMMUT00000007993]
A_01_P1687001	0.0104833	up	2.37469	2.37469	1.24774	1912	871.112	0.925554	-0.322184	OXCT1	Macaca mulatta 3-oxoacid CoA transferase 1 (OXCT1), mRNA [NM_001260592]
A_01_P1725866	0.0155661	up	2.37113	2.37113	1.24558	764.042	293.937	-0.342026	-1.5876	DDB2	Macaca mulatta damage-specific DNA binding protein 2, 48kDa (DDB2), mRNA [NM_001260837]
A_01_P015020	7.46e-06	up	2.34812	2.34812	1.2315	1062.58	482.414	1.21075	-0.0207524	SULT1B1	Macaca mulatta sulfotransferase family, cytosolic, 1B, member 1 (SULT1B1), mRNA [NM_001193512]
A_01_P018739	0.0301721	up	2.34384	2.34384	1.22887	92.6019	42.984	0.720348	-0.508524		TSA: Macaca mulatta Mamu_177995 mRNA sequence. [JV557745]
A_01_P1766396	0.00313728	up	2.33442	2.33442	1.22306	138.061	60.2912	0.691318	-0.531745	LOC707391	cystathionase (cystathionine gamma-lyase) [Source:HGNC Symbol;Acc:2501] [ENSMMUT00000027138]
A_01_P009878	0.00410903	up	2.32365	2.32365	1.21639	2014.19	929.702	0.992112	-0.22428		Uncharacterized protein [Source:UniProtKB/TrEMBL;Acc:F6RAN4] [ENSMMUT00000001137]
A_01_P1778476	0.032413	up	2.32148	2.32148	1.21505	35.0079	14.8733	0.484477	-0.730568
A_01_P1807926	0.0121302	up	2.30917	2.30917	1.20737	3120.6	1466.25	0.803548	-0.403824
A_01_P1702761	0.0191796	up	2.29357	2.29357	1.19759	73.2635	35.0476	1.03071	-0.166885		Uncharacterized protein [Source:UniProtKB/TrEMBL;Acc:F7HAY9] [ENSMMUT00000004131]
A_01_P1831906	0.00147203	up	2.29345	2.29345	1.19752	285937	136038	0.603218	-0.594301		regenerating islet-derived 1 alpha precursor [Source:RefSeq peptide;Acc:NP_001253449] [ENSMMUT00000012161]
A_01_P002747	0.0270929	up	2.28617	2.28617	1.19293	3133.29	1523	0.639524	-0.553409	OSR2	Macaca mulatta odd-skipped related 2 (Drosophila) (OSR2), mRNA [NM_001267000]
A_01_P1753571	0.00172039	up	2.27955	2.27955	1.18875	123.22	53.7151	0.987181	-0.201566	KIF4A	Uncharacterized protein [Source:UniProtKB/TrEMBL;Acc:F7B2S6] [ENSMMUT00000016048]
A_01_P1736306	0.00316234	up	2.26056	2.26056	1.17668	71.2969	30.3124	0.524286	-0.652397	PLK1	Uncharacterized protein [Source:UniProtKB/TrEMBL;Acc:F7A1U4] [ENSMMUT00000043363]
A_01_P001156	0.0379382	up	2.26024	2.26024	1.17648	99.8029	44.5678	0.694556	-0.48192		TSA: Macaca mulatta Mamu_460974 mRNA sequence. [JV641050]
A_01_P1776301	0.0159574	up	2.25956	2.25956	1.17604	84.6457	38.8817	0.360316	-0.815726		TSA: Macaca mulatta Mamu_416758 mRNA sequence. [JV070139]
A_01_P005307	0.000436	up	2.25626	2.25626	1.17394	2516.1	1188.92	0.586843	-0.587093		Uncharacterized protein [Source:UniProtKB/TrEMBL;Acc:F6SF61] [ENSMMUT00000019565]
A_01_P017183	0.0357814	up	2.22615	2.22615	1.15455	49.6334	22.2785	0.343485	-0.811063	IL17F	Macaca mulatta interleukin 17F (IL17F), mRNA [NM_001261287]
A_01_P002702	0.0147777	up	2.2176	2.2176	1.149	1278.45	647.11	0.524196	-0.624804	KLK15	Uncharacterized protein [Source:UniProtKB/TrEMBL;Acc:F6V9G9] [ENSMMUT00000002817]
A_01_P1672461	0.00265684	up	2.21547	2.21547	1.14761	564.642	271.577	1.0092	-0.138412	CYP2F1	Macaca mulatta cytochrome P450, family 2, subfamily F, polypeptide 6 (CYP2F1), mRNA [NM_001040240]
A_01_P1816261	0.00300089	up	2.21508	2.21508	1.14736	164.855	79.129	-0.0473974	-1.19476
A_01_P1677861	0.00924524	up	2.21137	2.21137	1.14494	175.989	78.6983	0.423804	-0.721137	SGOL2	Uncharacterized protein [Source:UniProtKB/TrEMBL;Acc:F6T467] [ENSMMUT00000044908]
A_01_P1722206	0.00955953	up	2.21077	2.21077	1.14455	122.787	59.0515	-0.0696294	-1.21418	PAPPA	pregnancy-associated plasma protein A, pappalysin 1 [Source:HGNC Symbol;Acc:8602] [ENSMMUT00000018376]
A_01_P1687421	0.0314764	up	2.19388	2.19388	1.13348	161.499	75.1411	0.707294	-0.42619	CDC25C	Uncharacterized protein [Source:UniProtKB/TrEMBL;Acc:F7CTB3] [ENSMMUT00000041047]
A_01_P1709496	0.0046552	up	2.1931	2.1931	1.13297	325.379	143.763	0.719534	-0.413441	LOC711254	proline rich 11 [Source:HGNC Symbol;Acc:25619] [ENSMMUT00000004796]
A_01_P002759	0.019534	up	2.18406	2.18406	1.12702	71.5012	33.265	0.561391	-0.565625	LOC696152	Uncharacterized protein [Source:UniProtKB/TrEMBL;Acc:F6ZLD8] [ENSMMUT00000018925]
A_01_P003476	0.00132228	up	2.1774	2.1774	1.12261	381.427	171.658	0.482957	-0.639651	CEP55	Uncharacterized protein [Source:UniProtKB/TrEMBL;Acc:F7GSF6] [ENSMMUT00000020621]
A_01_P010917	0.00755499	up	2.17231	2.17231	1.11923	382.003	169.289	0.288408	-0.830823	LRP4	Uncharacterized protein [Source:UniProtKB/TrEMBL;Acc:F6SZP3] [ENSMMUT00000018375]
A_01_P1748126	0.0107774	up	2.16777	2.16777	1.11621	182.502	83.4236	0.553326	-0.562887	KIF23	Kinesin-like protein KIF23 isoform 2; Uncharacterized protein [Source:UniProtKB/TrEMBL;Acc:F6TQ65] [ENSMMUT00000020887]
A_01_P019124	0.0228637	up	2.16625	2.16625	1.1152	149.58	67.9791	0.402855	-0.712345	SMC2	Uncharacterized protein [Source:UniProtKB/TrEMBL;Acc:F6VS74] [ENSMMUT00000046564]
A_01_P006340	0.000221	up	2.16476	2.16476	1.11421	558.163	261.487	0.49154	-0.622668	CENPE	Uncharacterized protein [Source:UniProtKB/TrEMBL;Acc:F6QD40] [ENSMMUT00000026823]
A_01_P1743786	0.0330072	up	2.1605	2.1605	1.11137	165.461	74.6345	0.203955	-0.907411	CFB	Uncharacterized protein [Source:UniProtKB/TrEMBL;Acc:F6YJW2] [ENSMMUT00000001051]
A_01_P012794	0.00381696	up	2.15516	2.15516	1.1078	590.842	276.504	0.422339	-0.685457	OIP5	Macaca mulatta Opa interacting protein 5 (OIP5), mRNA [NM_001258125]
A_01_P1747921	0.0405677	up	2.1545	2.1545	1.10735	1776.18	750.377	0.334203	-0.773151	KIAA0101	PCNA-associated factor [Source:RefSeq peptide;Acc:NP_001177672] [ENSMMUT00000040441]
A_01_P1751996	0.00567201	up	2.15431	2.15431	1.10722	40.4914	18.4442	0.0433825	-1.06384	ELOVL7	Macaca mulatta ELOVL fatty acid elongase 7 (ELOVL7), mRNA [NM_001194255]
A_01_P013547	0.0319397	up	2.15349	2.15349	1.10668	65.8675	33.5274	0.202538	-0.904141		TSA: Macaca mulatta Mamu_545481 mRNA sequence. [JV703559]
A_01_P1724141	0.0314543	up	2.15167	2.15167	1.10545	87.5791	41.0189	0.667466	-0.437989	CENPP	Macaca mulatta centromere protein P (CENPP), mRNA [NM_001194801]
A_01_P1747756	0.00106666	up	2.14853	2.14853	1.10335	1774.92	831.886	0.394023	-0.709324		Uncharacterized protein [Source:UniProtKB/TrEMBL;Acc:F7GTS2] [ENSMMUT00000040505]
A_01_P1720901	0.0141833	up	2.14755	2.14755	1.10269	288.735	124.338	0.311228	-0.791466		Uncharacterized protein [Source:UniProtKB/TrEMBL;Acc:F7HTU6] [ENSMMUT00000029861]
A_01_P014220	0.00823758	up	2.14185	2.14185	1.09886	59.9418	29.873	0.413063	-0.685797	PAK6	serine/threonine-protein kinase PAK 6 [Source:RefSeq peptide;Acc:NP_001248582] [ENSMMUT00000040819]
A_01_P1686831	0.0409961	up	2.14074	2.14074	1.09811	76.1032	30.6228	0.226591	-0.871516		Uncharacterized protein [Source:UniProtKB/TrEMBL;Acc:F6RCZ5] [ENSMMUT00000039434]
A_01_P003404	0.00420857	up	2.13972	2.13972	1.09742	338.758	172.342	0.993309	-0.104113
A_01_P009208	0.00257948	up	2.13869	2.13869	1.09673	422.264	201.368	0.510913	-0.585816	NEK2	Macaca mulatta NIMA (never in mitosis gene a)-related kinase 2 (NEK2), mRNA [NM_001258137]
A_01_P1808621	0.00666322	up	2.13037	2.13037	1.09111	919.493	416.462	0.376267	-0.714839	HMMR	PREDICTED: Macaca mulatta hyaluronan-mediated motility receptor (HMMR), mRNA [XM_001088518]
A_01_P1819721	0.00278884	up	2.12984	2.12984	1.09075	942.474	465.61	0.0867715	-1.00397		TSA: Macaca mulatta Mamu_389104 mRNA sequence. [JU496067]
A_01_P1722551	0.0354741	up	2.12953	2.12953	1.09053	81.6694	34.7758	0.280355	-0.81018	SMC2	Uncharacterized protein [Source:UniProtKB/TrEMBL;Acc:F6VS74] [ENSMMUT00000028802]
A_01_P002885	0.00406059	up	2.12853	2.12853	1.08986	75.5467	35.0451	-0.0161656	-1.10603		TSA: Macaca mulatta Mamu_313341 mRNA sequence. [JV673906]
A_01_P008621	0.00432404	up	2.12803	2.12803	1.08952	313.683	147.661	0.672465	-0.417055	LOC698615	PREDICTED: Macaca mulatta histone H3.2-like, transcript variant 1 (LOC698615), mRNA [XM_001088298]
A_01_P018439	0.0318071	up	2.12741	2.12741	1.0891	44.4664	22.2146	0.580728	-0.508369	GML	Glycosyl-phosphatidylinositol-anchored molecule-like protein; Uncharacterized protein [Source:UniProtKB/TrEMBL;Acc:F7GMW3] [ENSMMUT00000019130]
A_01_P019525	0.00196523	up	2.12403	2.12403	1.08681	230.879	112.54	0.680791	-0.406015
A_01_P018919	0.0302661	up	2.12375	2.12375	1.08662	86.0059	37.3501	0.505303	-0.581313		TSA: Macaca mulatta Mamu_52505 mRNA sequence. [JV524543]
A_01_P003106	0.0434264	up	2.12162	2.12162	1.08517	90.6215	48.8903	0.34593	-0.739237		Macaca mulatta clone ss1_j13_t7_480 Fanconi anemia, complementation group F (FANCF) mRNA, 3' UTR. [DQ148243]
A_01_P006973	0.00633611	up	2.11799	2.11799	1.08269	889.962	417.336	0.356161	-0.726533	LOC722740	Uncharacterized protein [Source:UniProtKB/TrEMBL;Acc:F7GJ48] [ENSMMUT00000047575]
A_01_P1749531	0.0440743	up	2.11683	2.11683	1.0819	34.4496	15.0851	0.63485	-0.447053	CBLN3	Macaca mulatta cerebellin 3 precursor (CBLN3), mRNA [NM_001194630]
A_01_P1670477	0.0125024	up	2.11544	2.11544	1.08095	40.9952	18.3766	-0.0334151	-1.11437	CCL8	Macaca mulatta chemokine (C-C motif) ligand 8 (CCL8), mRNA [NM_001032851]
A_01_P1713341	0.0220771	up	2.11064	2.11064	1.07768	5233.93	2882.36	0.837767	-0.239914	NQO1	Macaca mulatta NAD(P)H dehydrogenase, quinone 1 (NQO1), mRNA [NM_001260998]
A_01_P1694646	0.0020671	up	2.10396	2.10396	1.07311	222.104	110.64	0.398883	-0.674227	KCNB1	Macaca mulatta potassium voltage-gated channel, Shab-related subfamily, member 1 (KCNB1), mRNA [NM_001265653]
A_01_P010665	0.0051827	up	2.10161	2.10161	1.0715	187.318	96.1542	0.491716	-0.579781	CENPK	PREDICTED: Macaca mulatta centromere protein K (CENPK), mRNA [XM_001084908]
A_01_P1739331	0.0308668	up	2.09085	2.09085	1.06409	91.55	40.5306	0.529184	-0.534904		Uncharacterized protein [Source:UniProtKB/TrEMBL;Acc:F6U741] [ENSMMUT00000032281]
A_01_P1784496	0.018274	up	2.08813	2.08813	1.06221	3621.73	1935.48	0.416315	-0.645899
A_01_P001479	0.000651	up	2.08151	2.08151	1.05763	3929.67	1909.8	0.319821	-0.737812	PLK1	Uncharacterized protein [Source:UniProtKB/TrEMBL;Acc:F7A1U4] [ENSMMUT00000024323]
A_01_P009135	0.0087149	up	2.07176	2.07176	1.05086	717.849	375.228	0.382189	-0.668666		TSA: Macaca mulatta Mamu_376830 mRNA sequence. [JU472488]
A_01_P001029	0.0152473	up	2.07159	2.07159	1.05074	5629.09	2900.16	0.247519	-0.803219	CENPM	Macaca mulatta centromere protein M (CENPM), mRNA [NM_001194334]
A_01_P011602	0.00778324	up	2.06176	2.06176	1.04388	502.679	235.924	0.155488	-0.888389	CDK1	Macaca mulatta cyclin-dependent kinase 1 (CDK1), mRNA [NM_001261470]
A_01_P1785027	0.00175853	up	2.06141	2.06141	1.04363	630.194	308.497	0.366021	-0.677612
A_01_P1734821	0.0269513	up	2.05868	2.05868	1.04172	152.824	83.8604	0.145209	-0.89651	CMPK2	Uncharacterized protein [Source:UniProtKB/TrEMBL;Acc:F6XW15] [ENSMMUT00000022455]
A_01_P1808181	0.00629056	up	2.04822	2.04822	1.03437	5924.36	2790.62	0.36565	-0.668718
A_01_P000853	0.0109037	up	2.04246	2.04246	1.03031	31.9311	15.8066	0.0431138	-0.987194	FAM176A	Macaca mulatta family with sequence similarity 176, member A (FAM176A), mRNA [NM_001194534]
A_01_P019374	0.000196	up	2.04063	2.04063	1.02901	4117.44	2055.05	0.316185	-0.712829	PTTG1	securin [Source:RefSeq peptide;Acc:NP_001182151] [ENSMMUT00000013343]
A_01_P1707196	0.000138	up	2.03985	2.03985	1.02846	41.8973	21.3852	-0.0234954	-1.05196	ANKRD29	Uncharacterized protein [Source:UniProtKB/TrEMBL;Acc:F6WGX8] [ENSMMUT00000028592]
A_01_P1800336	0.0400644	up	2.0393	2.0393	1.02808	77.8013	35.7175	0.391848	-0.636228		TSA: Macaca mulatta Mamu_572011 mRNA sequence. [JV725102]
A_01_P1747241	0.0139891	up	2.03885	2.03885	1.02775	109.304	52.5084	0.552418	-0.475338	C7H15orf23	Uncharacterized protein [Source:UniProtKB/TrEMBL;Acc:F7E6L7] [ENSMMUT00000017400]
A_01_P1782136	0.00422101	up	2.03845	2.03845	1.02747	107885	56423.1	0.50062	-0.526852
A_01_P011203	0.0342878	up	2.03675	2.03675	1.02627	8525.67	4148.66	0.30308	-0.723187	NUDT1	Macaca mulatta nudix (nucleoside diphosphate linked moiety X)-type motif 1 (NUDT1), mRNA [NM_001261225]
A_01_P1678666	0.00147418	up	2.03182	2.03182	1.02277	661.189	338.502	0.332015	-0.69076	MELK	Uncharacterized protein [Source:UniProtKB/TrEMBL;Acc:F7GVN0] [ENSMMUT00000005354]
A_01_P1731751	0.00682664	up	2.0311	2.0311	1.02226	504.056	270.27	0.473293	-0.548967	STYK1	tyrosine-protein kinase STYK1 [Source:RefSeq peptide;Acc:NP_001244523] [ENSMMUT00000021712]
A_01_P019530	0.0437312	up	2.02929	2.02929	1.02098	3251.37	2000.78	0.139668	-0.881307		TSA: Macaca mulatta Mamu_185768 mRNA sequence. [JV632034]
A_01_P005266	0.000116	up	2.02626	2.02626	1.01882	2636.99	1333.39	0.503291	-0.515531	ZWINT	Uncharacterized protein [Source:UniProtKB/TrEMBL;Acc:F6Z4L8] [ENSMMUT00000031472]
A_01_P1747001	0.0249163	up	2.02606	2.02606	1.01868	100.603	53.0174	0.328276	-0.6904		Uncharacterized protein [Source:UniProtKB/TrEMBL;Acc:F7EBI3] [ENSMMUT00000004906]
A_01_P1780201	0.0487734	up	2.02475	2.02475	1.01775	64.9096	37.5034	-0.0239998	-1.04175
A_01_P1785176	0.00310018	up	2.02415	2.02415	1.01731	52.7007	28.0455	0.446464	-0.57085		TSA: Macaca mulatta Mamu_547713 mRNA sequence. [JV717771]
A_01_P1725871	0.00167935	up	2.02336	2.02336	1.01675	108.579	56.58	0.508249	-0.508502	C14H11orf49	Macaca mulatta UPF0705 protein C11orf49 homolog (C14H11orf49), mRNA [NM_001267006]
A_01_P1739691	0.0128119	up	2.02069	2.02069	1.01485	99.0656	54.1408	0.454286	-0.56056		Uncharacterized protein [Source:UniProtKB/TrEMBL;Acc:F6U0X8] [ENSMMUT00000015890]
A_01_P1747211	0.00735334	up	2.02013	2.02013	1.01445	248.799	121.638	0.366594	-0.647856	PAK6	serine/threonine-protein kinase PAK 6 [Source:RefSeq peptide;Acc:NP_001248582] [ENSMMUT00000028897]
A_01_P1689416	0.0172514	up	2.01869	2.01869	1.01342	68.0874	35.1892	0.459255	-0.554166	LOC704829	tripartite motif containing 59 [Source:HGNC Symbol;Acc:30834] [ENSMMUT00000024312]
A_01_P018684	0.0232023	up	2.01763	2.01763	1.01266	217.51	124.087	0.547794	-0.464868	ASPM	Macaca mulatta asp (abnormal spindle) homolog, microcephaly associated (Drosophila) (ASPM), mRNA [NM_001104535]
A_01_P1799251	0.0214616	up	2.01747	2.01747	1.01254	70.1961	35.4949	-0.190524	-1.20307		TSA: Macaca mulatta Mamu_187794 mRNA sequence. [JV604814]
A_01_P1831481	0.021296	up	2.01724	2.01724	1.01238	1082.94	557.837	0.357256	-0.655124		DCN1-like protein 3 [Source:RefSeq peptide;Acc:NP_001248695] [ENSMMUT00000023525]
A_01_P005178	0.000988	up	2.01603	2.01603	1.01152	547.544	282.11	0.0423152	-0.9692		TSA: Macaca mulatta Mamu_128939 mRNA sequence. [JV554636]
A_01_P1834406	0.00461848	up	2.01507	2.01507	1.01083	597.642	303.421	0.326841	-0.683988		mitotic spindle assembly checkpoint protein MAD2A [Source:RefSeq peptide;Acc:NP_001182742] [ENSMMUT00000006889]
A_01_P001082	0.000256	up	2.01493	2.01493	1.01073	460.463	244.033	0.462007	-0.548725
A_01_P1741041	0.0076279	up	2.01407	2.01407	1.01011	160.426	78.385	0.565455	-0.444657	ERCC6L	Uncharacterized protein [Source:UniProtKB/TrEMBL;Acc:F7GVS4] [ENSMMUT00000018167]
A_01_P020090	0.011425	up	2.0117	2.0117	1.00842	4622.29	2177.19	0.376973	-0.631443	TOP2A	TSA: Macaca mulatta Mamu_365960 mRNA sequence. [JU492558]
A_01_P000077	0.00144837	up	2.01135	2.01135	1.00816	2553.89	1302.08	0.240911	-0.76725		Uncharacterized protein [Source:UniProtKB/TrEMBL;Acc:F7HGA9] [ENSMMUT00000029565]
A_01_P016069	0.0202147	up	2.0113	2.0113	1.00813	1706.72	966.787	0.232265	-0.775863	PLSCR4	Macaca mulatta phospholipid scramblase 4 (PLSCR4), mRNA [NM_001266547]
A_01_P1822891	0.00778212	up	2.00933	2.00933	1.00671	79.2922	39.7366	0.641752	-0.364961
A_01_P1752126	0.00678967	up	2.00867	2.00867	1.00624	3456.68	1750.9	0.462887	-0.543355	CCNB1	Macaca mulatta cyclin B1 (CCNB1), mRNA [NM_001261149]
A_01_P1702071	0.0389029	up	2.00684	2.00684	1.00492	166.876	76.8732	0.419095	-0.58583	LOC716070	Uncharacterized protein [Source:UniProtKB/TrEMBL;Acc:H9H3A1] [ENSMMUT00000012530]
A_01_P010583	0.00406011	up	2.00644	2.00644	1.00464	243.637	124.181	1.09021	0.0855742	MPZL2	PREDICTED: Macaca mulatta myelin protein zero-like protein 2-like, transcript variant 2 (MPZL2), mRNA [XM_001097090]
A_01_P011669	0.00362331	up	2.0057	2.0057	1.0041	479.831	242.117	0.505711	-0.498393		TSA: Macaca mulatta Mamu_405564 mRNA sequence. [JV064603]
A_01_P1726136	0.000995	up	2.00435	2.00435	1.00313	686.19	360.613	0.100239	-0.902896	CCDC34	Uncharacterized protein [Source:UniProtKB/TrEMBL;Acc:F7E3C6] [ENSMMUT00000033046]
A_01_P016651	0.0015944	up	2.0039	2.0039	1.00281	398.884	207.689	0.329706	-0.673103	LMNB1	Macaca mulatta lamin B1 (LMNB1), mRNA [NM_001260848]
A_01_P004680	0.0166398	up	2.0004	2.0004	1.00029	62.7049	34.8712	0.355269	-0.645018
A_01_P009295	0.0468807	down	2.00333	-2.00333	-1.0024	12.2681	24.8885	-1.41107	-0.408671	SPHKAP	Uncharacterized protein [Source:UniProtKB/TrEMBL;Acc:F6ZJC1] [ENSMMUT00000018608]
A_01_P1816696	0.0301107	down	2.00511	-2.00511	-1.00368	6.84236	12.9866	-0.510824	0.492858
A_01_P1690681	0.000802	down	2.00688	-2.00688	-1.00496	262.118	556.799	-0.155553	0.849404	IFRD1	Macaca mulatta interferon-related developmental regulator 1 (IFRD1), mRNA [NM_001261783]
A_01_P1817211	0.0385117	down	2.00972	-2.00972	-1.007	13.3656	25.2408	-0.640004	0.366993
A_01_P010209	0.00451477	down	2.01279	-2.01279	-1.0092	11.2717	22.2699	-0.890663	0.118535	AK4	Uncharacterized protein [Source:UniProtKB/TrEMBL;Acc:F6QMI5] [ENSMMUT00000001530]
A_01_P000155	0.00376645	down	2.01564	-2.01564	-1.01124	10.8806	21.5654	-1.13523	-0.123996	LOC714427	family with sequence similarity 129, member A [Source:HGNC Symbol;Acc:16784] [ENSMMUT00000027414]
A_01_P006931	0.0296957	down	2.01915	-2.01915	-1.01375	8458.52	19244.5	-0.279306	0.734442	TNFRSF1A	PREDICTED: Macaca mulatta tumor necrosis factor receptor superfamily, member 1A, transcript variant 1 (TNFRSF1A), mRNA [XM_001118232]
A_01_P1813391	0.0368211	down	2.02053	-2.02053	-1.01474	32.6741	59.8523	-0.276503	0.738233	RBM20	PREDICTED: Macaca mulatta RNA binding motif protein 20 (RBM20), mRNA [XM_001087170]
A_01_P1824566	0.017213	down	2.02156	-2.02156	-1.01547	10.8442	22.415	-0.630439	0.385033
A_01_P1818151	0.0050075	down	2.02465	-2.02465	-1.01768	7.86444	16.6315	-0.662272	0.355403
A_01_P1698896	0.030333	down	2.02777	-2.02777	-1.01989	2773.68	5768.82	-0.676494	0.3434	MAMU-DPA	Macaca mulatta MHC class II antigen (Mamu-DPA) mRNA, Mamu-DPA1*0801 allele, complete cds. [EU305663]
A_01_P1672961	0.0119841	down	2.03339	-2.03339	-1.02389	2032.08	4216.16	-0.480298	0.543587	DERL3	Uncharacterized protein [Source:UniProtKB/TrEMBL;Acc:G8F1D4] [ENSMMUT00000012736]
A_01_P004760	0.00336304	down	2.03591	-2.03591	-1.02567	1320.99	2953.91	-0.273251	0.752422	G0S2	Macaca mulatta g0/G1 switch regulatory protein 2 (G0S2), mRNA [NM_001277936]
A_01_P002146	0.0477069	down	2.04243	-2.04243	-1.03029	7.28307	14.3853	-0.74906	0.281229	TMEM155	protein TMEM155 precursor [Source:RefSeq peptide;Acc:NP_001181083] [ENSMMUT00000002474]
A_01_P004325	0.02583	down	2.0441	-2.0441	-1.03146	194.318	366.801	-0.315184	0.71628	PNOC	Macaca mulatta prepronociceptin (PNOC), mRNA [NM_001261798]
A_01_P017754	0.0446887	down	2.04433	-2.04433	-1.03163	12.6601	24.9628	-1.08485	-0.0532157	BAALC	Macaca mulatta brain and acute leukemia, cytoplasmic (BAALC), mRNA [NM_001266643]
A_01_P000762	0.0227938	down	2.0494	-2.0494	-1.0352	32485.4	72736.3	-0.0714269	0.963775	OXT	Uncharacterized protein [Source:UniProtKB/TrEMBL;Acc:F7AXI7] [ENSMMUT00000014932]
A_01_P1824546	0.0020716	down	2.05154	-2.05154	-1.03671	36.5464	75.8956	-0.499043	0.537667
A_01_P1699441	0.0031661	down	2.05647	-2.05647	-1.04017	1478.35	3330.7	-0.187564	0.852609		Uncharacterized protein [Source:UniProtKB/TrEMBL;Acc:H9H4W5] [ENSMMUT00000041523]
A_01_P001069	0.00502003	down	2.05751	-2.05751	-1.0409	10.2995	21.2181	-0.642051	0.39885	SSTR2	Uncharacterized protein [Source:UniProtKB/TrEMBL;Acc:F7BXB7] [ENSMMUT00000001787]
A_01_P1724611	0.0121082	down	2.0618	-2.0618	-1.0439	8.25168	18.4396	-0.598876	0.445027		Interferon-induced transmembrane protein 10; Uncharacterized protein [Source:UniProtKB/TrEMBL;Acc:F7H7Z1] [ENSMMUT00000005488]
A_01_P1695406	0.0135058	down	2.06256	-2.06256	-1.04444	9.87419	19.7531	-1.06466	-0.0202228		protocadherin alpha 5 precursor [Source:RefSeq peptide;Acc:NP_001185598] [ENSMMUT00000020429]
A_01_P1769246	0.0481119	down	2.06325	-2.06325	-1.04492	85.3601	183.305	-0.613416	0.431505	ATF3	Macaca mulatta activating transcription factor 3 (ATF3), mRNA [NM_001266010]
A_01_P1772316	0.0142431	down	2.06428	-2.06428	-1.04564	9.17543	18.7678	-0.660499	0.385142	RAB1A	TSA: Macaca mulatta Mamu_423302 mRNA sequence. [JV047809]
A_01_P1692406	0.036219	down	2.06691	-2.06691	-1.04748	3796.04	8295.91	-0.473566	0.573913	LOC714370	Uncharacterized protein [Source:UniProtKB/TrEMBL;Acc:F7HC68] [ENSMMUT00000016407]
A_01_P1808786	0.000516	down	2.07056	-2.07056	-1.05002	305.27	663.418	-0.680592	0.36943		TSA: Macaca mulatta Mamu_477264 mRNA sequence. [JV666145]
A_01_P1738761	0.0115732	down	2.07821	-2.07821	-1.05534	8.42452	17.0784	-0.514073	0.541267	NIPAL2	Uncharacterized protein [Source:UniProtKB/TrEMBL;Acc:F7DWC6] [ENSMMUT00000025034]
A_01_P1720071	0.00564663	down	2.08401	-2.08401	-1.05936	12.6846	29.2868	-0.588502	0.470859	ANKRD44	Uncharacterized protein [Source:UniProtKB/TrEMBL;Acc:F6XBK4] [ENSMMUT00000031548]
A_01_P1772226	0.0439765	down	2.08458	-2.08458	-1.05976	7.05144	15.4566	-0.572675	0.487082		ILLUMIGEN_MCQ_5585 Katze_MMPL2 Macaca mulatta cDNA clone IBIUW:5423 5' similar to Bases 1 to 326 highly similar to human Unigene Hs.530533, mRNA sequence [CN641905]
A_01_P1748328	0.0448929	down	2.08712	-2.08712	-1.06151	9.88839	21.3048	-0.691451	0.370063		Uncharacterized protein [Source:UniProtKB/TrEMBL;Acc:F7GFY5] [ENSMMUT00000031996]
A_01_P014746	0.00603023	down	2.0872	-2.0872	-1.06157	20608.3	45477.3	-0.0568655	1.00471	SLC6A8	Macaca mulatta solute carrier family 6 (neurotransmitter transporter, creatine), member 8 (SLC6A8), mRNA [NM_001266276]
A_01_P1825641	0.0486871	down	2.09143	-2.09143	-1.06449	109.928	274.116	-0.282461	0.782028
A_01_P1688451	0.00899801	down	2.10104	-2.10104	-1.07111	12.304	26.8917	-0.773442	0.297665		Uncharacterized protein [Source:UniProtKB/TrEMBL;Acc:F7F1C5] [ENSMMUT00000012319]
A_01_P007946	0.0112848	down	2.10226	-2.10226	-1.07194	500.568	1043.3	-0.635396	0.436543	DSE	Uncharacterized protein [Source:UniProtKB/TrEMBL;Acc:F6SXM2] [ENSMMUT00000010357]
A_01_P1781086	0.0253411	down	2.104	-2.104	-1.07314	12.0038	23.624	-1.00891	0.0642248
A_01_P004523	0.000176	down	2.1041	-2.1041	-1.07321	545.702	1186.03	-0.313005	0.7602	IFRD1	Macaca mulatta interferon-related developmental regulator 1 (IFRD1), mRNA [NM_001261783]
A_01_P1753481	0.000152	down	2.10493	-2.10493	-1.07377	781.198	1757.12	-0.495118	0.578652	CSF1R	Uncharacterized protein [Source:UniProtKB/TrEMBL;Acc:F6TNL5] [ENSMMUT00000016183]
A_01_P1691926	0.0149168	down	2.10573	-2.10573	-1.07432	8.45293	17.2274	-0.682743	0.391574	KCNA3	Macaca mulatta potassium voltage-gated channel, shaker-related subfamily, member 3 (KCNA3), mRNA [NM_001258108]
A_01_P002318	0.00838764	down	2.10583	-2.10583	-1.07439	381.759	851.46	-0.611745	0.462644	SEC16B	Uncharacterized protein [Source:UniProtKB/TrEMBL;Acc:F6WHL9] [ENSMMUT00000028581]
A_01_P006830	0.000657	down	2.10778	-2.10778	-1.07572	2869.99	6407.66	-0.290204	0.78552	KCNK5	Uncharacterized protein [Source:UniProtKB/TrEMBL;Acc:F6VWZ8] [ENSMMUT00000012561]
A_01_P1684066	4.96e-05	down	2.11411	-2.11411	-1.08005	129.973	293.847	-0.416608	0.663443	MSN	Macaca mulatta moesin (MSN), mRNA [NM_001257696]
A_01_P014330	0.00106371	down	2.11705	-2.11705	-1.08206	12.274	28.1414	-0.942273	0.139783	OVGP1	Macaca mulatta oviductal glycoprotein 1, 120kDa (OVGP1), mRNA [NM_001042787]
A_01_P007825	0.0212995	down	2.11928	-2.11928	-1.08357	6.45127	14.2561	-0.621258	0.462316	PKDREJ	PREDICTED: Macaca mulatta polycystic kidney disease (polycystin) and REJ homolog (sperm receptor for egg jelly homolog, sea urchin) (PKDREJ), mRNA [XM_001110678]
A_01_P1803846	0.00477729	down	2.12106	-2.12106	-1.08478	11.5012	26.8077	-0.564747	0.520035	LOC713120	PREDICTED: Macaca mulatta zinc finger protein 615-like (LOC713120), mRNA [XM_001098218]
A_01_P1697506	0.0457068	down	2.12448	-2.12448	-1.08711	8.73326	18.5739	-0.533714	0.553398		Macaca mulatta clone 2IR17 T cell receptor beta chain mRNA, partial cds. [U04567]
A_01_P1743331	0.0322144	down	2.1271	-2.1271	-1.08889	7.96614	17.325	-0.48134	0.607549		Uncharacterized protein [Source:UniProtKB/TrEMBL;Acc:F7H2W0] [ENSMMUT00000011278]
A_01_P1799661	0.0325023	down	2.12775	-2.12775	-1.08933	13.0156	32.0455	-0.654187	0.435141
A_01_P1689591	0.00410913	down	2.12787	-2.12787	-1.08941	8.07708	17.393	-0.914505	0.174902		Uncharacterized protein [Source:UniProtKB/TrEMBL;Acc:F7DM14] [ENSMMUT00000030026]
A_01_P1739061	0.0391423	down	2.12838	-2.12838	-1.08976	11.6649	22.1257	-1.19598	-0.106227	HAS2	Hyaluronan synthase 2; Uncharacterized protein [Source:UniProtKB/TrEMBL;Acc:F6UTD9] [ENSMMUT00000002853]
A_01_P1831962	0.0456603	down	2.13122	-2.13122	-1.09168	7.11673	14.8797	-0.478751	0.612928		Uncharacterized protein [Source:UniProtKB/TrEMBL;Acc:F6QEJ6] [ENSMMUT00000017947]
A_01_P1741761	0.0119004	down	2.13502	-2.13502	-1.09425	7.22723	14.939	-0.898078	0.196169	LRCH2	Uncharacterized protein [Source:UniProtKB/TrEMBL;Acc:F6WTR8] [ENSMMUT00000024354]
A_01_P1803221	0.0313489	down	2.13547	-2.13547	-1.09455	10.6371	21.3079	-0.704636	0.389917
A_01_P006876	0.00537592	down	2.14077	-2.14077	-1.09813	14.3889	34.0016	-0.819347	0.278781		TSA: Macaca mulatta Mamu_546775 mRNA sequence. [JV715976]
A_01_P1714576	0.000925	down	2.14544	-2.14544	-1.10127	18.5567	41.8159	-0.879259	0.222016		Uncharacterized protein [Source:UniProtKB/TrEMBL;Acc:F6YTP9] [ENSMMUT00000013781]
A_01_P1781801	0.0123746	down	2.15173	-2.15173	-1.1055	7.25585	16.2074	-0.523219	0.582278	LOC705661	PREDICTED: Macaca mulatta hypothetical LOC705661 (LOC705661), miscRNA [XR_012664]
A_01_P1811906	0.0452503	down	2.15326	-2.15326	-1.10653	9.74848	18.1169	-1.12993	-0.023402		TSA: Macaca mulatta Mamu_501097 mRNA sequence. [JU348585]
A_01_P019442	0.00241108	down	2.16164	-2.16164	-1.11212	8.57208	18.1395	-1.19846	-0.0863392	ZNF470	Uncharacterized protein [Source:UniProtKB/TrEMBL;Acc:F7F4M6] [ENSMMUT00000030498]
A_01_P011342	0.016673	down	2.16487	-2.16487	-1.11428	421.34	1009.34	-0.510076	0.604203	LOC721689	T-box 10 [Source:HGNC Symbol;Acc:11593] [ENSMMUT00000026052]
A_01_P1725576	0.0360898	down	2.16554	-2.16554	-1.11473	8.05999	16.8755	-0.706309	0.408418		Uncharacterized protein [Source:UniProtKB/TrEMBL;Acc:F6TIS9] [ENSMMUT00000028389]
A_01_P018891	0.0258535	down	2.1658	-2.1658	-1.1149	6.02985	12.847	-0.975889	0.139012	PIK3CG	phosphatidylinositol-4,5-bisphosphate 3-kinase catalytic subunit gamma isoform [Source:RefSeq peptide;Acc:NP_001253687] [ENSMMUT00000015944]
A_01_P1809451	0.0490085	down	2.16836	-2.16836	-1.1166	7.1239	16.5285	-0.411005	0.7056
A_01_P008249	0.049368	down	2.1691	-2.1691	-1.1171	6.59441	15.2722	-0.580492	0.536608		TSA: Macaca mulatta Mamu_107306 mRNA sequence. [JV467871]
A_01_P1826871	0.00486637	down	2.17515	-2.17515	-1.12112	19.088	41.9149	-0.362208	0.758908	LOC722190	TSA: Macaca mulatta Mamu_382699 mRNA sequence. [JU477994]
A_01_P1720631	0.0187331	down	2.17544	-2.17544	-1.12131	20030.1	44277.7	0.194957	1.31627		Uncharacterized protein [Source:UniProtKB/TrEMBL;Acc:F7ERP9] [ENSMMUT00000025201]
A_01_P1814811	0.0466639	down	2.17721	-2.17721	-1.12248	12.6336	23.9629	-0.972838	0.149641
A_01_P019702	0.00990128	down	2.17784	-2.17784	-1.1229	1266.11	2878.14	-0.317936	0.80496		Transcription factor Spi-B; Uncharacterized protein [Source:UniProtKB/TrEMBL;Acc:F7F0F3] [ENSMMUT00000032995]
A_01_P1684591	0.00491757	down	2.17785	-2.17785	-1.1229	8.70209	20.1372	-1.27864	-0.15574	RNF144B	E3 ubiquitin-protein ligase RNF144B [Source:RefSeq peptide;Acc:NP_001252628] [ENSMMUT00000005522]
A_01_P1697956	0.0185283	down	2.1799	-2.1799	-1.12426	2251.21	4860.65	-0.831723	0.292535	MAMU-DQA1	Macaca mulatta major histocompatibility complex, class II, DQ alpha 1 (MAMU-DQA1), mRNA [NM_001134295]
A_01_P1746286	0.0339492	down	2.18276	-2.18276	-1.12615	12.1214	25.2982	-0.720627	0.405525	CLVS2	Macaca mulatta clavesin 2 (CLVS2), mRNA [NM_001194395]
A_01_P1727686	0.00411694	down	2.18309	-2.18309	-1.12637	7948.05	18564	-0.221793	0.904579	TREH	Uncharacterized protein [Source:UniProtKB/TrEMBL;Acc:F6XV25] [ENSMMUT00000003630]
A_01_P001875	0.00639741	down	2.18845	-2.18845	-1.12991	7.89622	16.9949	-0.95081	0.179097	LOC713857	small proline-rich protein 3 [Source:HGNC Symbol;Acc:11268] [ENSMMUT00000045966]
A_01_P013906	0.00128095	down	2.19116	-2.19116	-1.13169	3574.81	8412.52	0.00941443	1.14111	SLC39A4	Uncharacterized protein [Source:UniProtKB/TrEMBL;Acc:H9H2W7] [ENSMMUT00000044585]
A_01_P1808056	0.00137915	down	2.1996	-2.1996	-1.13724	5786.19	12752.8	-0.836888	0.300354
A_01_P009896	0.0329682	down	2.20173	-2.20173	-1.13864	13.5861	28.8021	-0.864348	0.27429	GDNF	Uncharacterized protein [Source:UniProtKB/TrEMBL;Acc:F6Y5W7] [ENSMMUT00000041829]
A_01_P006601	0.00616043	down	2.20378	-2.20378	-1.13998	203.762	456.745	0.368158	1.50814	KIF2B	Uncharacterized protein [Source:UniProtKB/TrEMBL;Acc:F7BI07] [ENSMMUT00000020245]
A_01_P1827336	0.0397976	down	2.20685	-2.20685	-1.14199	7.95106	17.6392	-0.310164	0.831825
A_01_P1737861	0.0488562	down	2.20873	-2.20873	-1.14321	32.5365	74.9817	-0.920177	0.223037	NRG1	Uncharacterized protein [Source:UniProtKB/TrEMBL;Acc:F6S993] [ENSMMUT00000039073]
A_01_P1787541	0.0305706	down	2.21302	-2.21302	-1.14602	7.50844	16.0661	-0.447601	0.698415		Uncharacterized protein [Source:UniProtKB/TrEMBL;Acc:F7HCW3] [ENSMMUT00000033354]
A_01_P1716186	0.00619195	down	2.21319	-2.21319	-1.14613	9.16525	19.7874	-0.618327	0.527802	WFDC2	Uncharacterized protein [Source:UniProtKB/TrEMBL;Acc:F7HII1] [ENSMMUT00000003908]
A_01_P1727016	0.0235765	down	2.21771	-2.21771	-1.14907	6.51857	13.7488	-1.15102	-0.00195539		Uncharacterized protein [Source:UniProtKB/TrEMBL;Acc:F7A8A7] [ENSMMUT00000043826]
A_01_P1735066	0.0194952	down	2.21908	-2.21908	-1.14996	148.535	375.39	-0.0185022	1.13146		Uncharacterized protein [Source:UniProtKB/TrEMBL;Acc:F6ZP91] [ENSMMUT00000043722]
A_01_P1816271	0.0466022	down	2.22037	-2.22037	-1.1508	12.2271	24.2456	-0.918472	0.232329
A_01_P1789446	0.00979256	down	2.22992	-2.22992	-1.15699	144.945	316.927	0.0849243	1.24191		TSA: Macaca mulatta Mamu_210345 mRNA sequence. [JV632354]
A_01_P008946	0.0063413	down	2.22995	-2.22995	-1.15701	37.4039	91.721	-0.569305	0.587708	CCR7	C-C chemokine receptor type 7 precursor [Source:RefSeq peptide;Acc:NP_001028056] [ENSMMUT00000002963]
A_01_P1810476	0.00561395	down	2.23758	-2.23758	-1.16194	87.2454	205.052	-0.49445	0.667492
A_01_P004810	0.0335045	down	2.23777	-2.23777	-1.16206	544.688	1348.81	-0.329714	0.83235	C8H8orf4	Macaca mulatta chromosome 8 open reading frame 4 (C8H8orf4), mRNA [NM_001193991]
A_01_P1761371	0.000169	down	2.23913	-2.23913	-1.16294	146.229	344.816	-0.74479	0.418151	INHBA	Uncharacterized protein [Source:UniProtKB/TrEMBL;Acc:F7C4D3] [ENSMMUT00000019988]
A_01_P006224	0.0413562	down	2.2442	-2.2442	-1.1662	7.58828	15.4916	-1.06159	0.104613	DLX1	Macaca mulatta distal-less homeobox 1 (DLX1), mRNA [NM_001260619]
A_01_P009578	0.0368864	down	2.25578	-2.25578	-1.17363	8.51491	19.3861	-0.797415	0.376214	C6H5orf48	Macaca mulatta chromosome 5 open reading frame 48 (C6H5orf48), mRNA [NM_001194064]
A_01_P018200	0.0201086	down	2.25762	-2.25762	-1.17481	1274.85	3253.5	-0.145077	1.02973	CDR2	cerebellar degeneration-related protein 2 [Source:RefSeq peptide;Acc:NP_001247858] [ENSMMUT00000031006]
A_01_P1675331	0.0226565	down	2.27016	-2.27016	-1.1828	9.85238	20.653	-0.769879	0.412917	LOC710757	Uncharacterized protein [Source:UniProtKB/TrEMBL;Acc:F6V696] [ENSMMUT00000004946]
A_01_P009276	0.0052541	down	2.27602	-2.27602	-1.18651	733.635	1837.43	-0.209121	0.97739		TSA: Macaca mulatta Mamu_307037 mRNA sequence. [JV698943]
A_01_P1737821	0.0147218	down	2.2763	-2.2763	-1.18669	173.94	434.939	-0.219026	0.967663		Uncharacterized protein [Source:UniProtKB/TrEMBL;Acc:F6S8I7] [ENSMMUT00000039078]
A_01_P1699716	0.0113477	down	2.28552	-2.28552	-1.19252	8.01671	17.2564	-0.917376	0.275148		Uncharacterized protein [Source:UniProtKB/TrEMBL;Acc:H9H2U9] [ENSMMUT00000003557]
A_01_P1701771	0.02563	down	2.28753	-2.28753	-1.19379	502.108	1233.84	-0.205476	0.988315		Uncharacterized protein [Source:UniProtKB/TrEMBL;Acc:H9H3W2] [ENSMMUT00000023701]
A_01_P009641	0.00826441	down	2.29094	-2.29094	-1.19594	8.33855	18.1593	-0.74026	0.455682
A_01_P1691336	0.0133486	down	2.30554	-2.30554	-1.20511	7.09841	16.3971	-0.595068	0.610039	THEMIS2	Uncharacterized protein [Source:UniProtKB/TrEMBL;Acc:F7EYF7] [ENSMMUT00000025536]
A_01_P000601	0.000906	down	2.30694	-2.30694	-1.20598	30.6973	72.6821	-0.556711	0.649269	STAP1	Macaca mulatta signal transducing adaptor family member 1 (STAP1), mRNA [NM_001194445]
A_01_P1722951	0.0458465	down	2.31164	-2.31164	-1.20891	8.5946	19.5724	-0.544053	0.664862	CNTFR	Macaca mulatta ciliary neurotrophic factor receptor (CNTFR), mRNA [NM_001257683]
A_01_P1762971	0.0386442	down	2.31304	-2.31304	-1.20979	10.3902	21.4465	-0.867706	0.342082	CNPY1	Macaca mulatta canopy 1 homolog (zebrafish) (CNPY1), mRNA [NM_001193382]
A_01_P1713701	0.0264258	down	2.31713	-2.31713	-1.21234	8.79584	20.9566	-0.678673	0.533664	LOC100424289	Uncharacterized protein [Source:UniProtKB/TrEMBL;Acc:F6S5Q7] [ENSMMUT00000039215]
A_01_P004332	0.033817	down	2.32011	-2.32011	-1.21419	148.416	385.209	0.0196917	1.23388	WDR48	Uncharacterized protein [Source:UniProtKB/TrEMBL;Acc:F6TZL8] [ENSMMUT00000028339]
A_01_P1736186	0.0458731	down	2.32483	-2.32483	-1.21713	102.796	227.256	-0.586387	0.630739		Uncharacterized protein [Source:UniProtKB/TrEMBL;Acc:F6YET5] [ENSMMUT00000043422]
A_01_P1731416	0.00818399	down	2.32847	-2.32847	-1.21938	13.6602	36.1272	-0.628579	0.590802		Uncharacterized protein [Source:UniProtKB/TrEMBL;Acc:F7FUU9] [ENSMMUT00000029280]
A_01_P1740196	0.00628776	down	2.33125	-2.33125	-1.2211	8.9528	19.8082	-0.851425	0.369679	GPR82	Uncharacterized protein [Source:UniProtKB/TrEMBL;Acc:F7BKS5] [ENSMMUT00000031775]
A_01_P007564	0.0176303	down	2.3377	-2.3377	-1.22509	8.59155	18.7699	-0.715823	0.509267	SLAMF6	TSA: Macaca mulatta Mamu_375444 mRNA sequence. [JU474214]
A_01_P001155	0.0126588	down	2.33891	-2.33891	-1.22583	103.894	262.891	-0.21826	1.00757		TSA: Macaca mulatta Mamu_160760 mRNA sequence. [JV536543]
A_01_P1676272	9.12e-06	down	2.34576	-2.34576	-1.23005	177.894	445.295	-0.325301	0.904754	C13orf15	Macaca mulatta regulator of cell cycle (C13orf15), mRNA [NM_001193922]
A_01_P1823421	0.00467324	down	2.34996	-2.34996	-1.23263	6.85322	15.2567	-0.445407	0.787227	LOC100425772	PREDICTED: Macaca mulatta RNA polymerase II transcription factor SIII subunit A3-like (LOC100425772), partial mRNA [XM_002805895]
A_01_P005606	0.00708084	down	2.35013	-2.35013	-1.23274	1180.87	2714.38	-0.408064	0.824675	GALNT14	Uncharacterized protein [Source:UniProtKB/TrEMBL;Acc:F7E811] [ENSMMUT00000004918]
A_01_P011417	0.00328151	down	2.35067	-2.35067	-1.23307	9.38242	22.1179	-0.994557	0.238517	NDST3	Macaca mulatta N-deacetylase/N-sulfotransferase (heparan glucosaminyl) 3 (NDST3), mRNA [NM_001266899]
A_01_P1781141	0.0373798	down	2.3568	-2.3568	-1.23683	5.66715	12.6226	-0.665826	0.571005	DIO2	Macaca mulatta deiodinase, iodothyronine, type II (DIO2), mRNA [NM_001159294]
A_01_P1723226	0.034663	down	2.35963	-2.35963	-1.23856	1047.97	2822.04	-0.373914	0.864646		Uncharacterized protein [Source:UniProtKB/TrEMBL;Acc:F6RRL8] [ENSMMUT00000019644]
A_01_P1697381	0.00444417	down	2.36116	-2.36116	-1.2395	11.9449	30.6207	-1.00095	0.238551		Macaca mulatta T-cell receptor rearranged beta-chain V,D,J,C regions (Mm1.14-14.69) mRNA. [M60548]
A_01_P1819091	0.0307065	down	2.36167	-2.36167	-1.23981	7.11988	16.7414	-0.681721	0.558086	LOC719867	PREDICTED: Macaca mulatta septin-10-like (LOC719867), partial mRNA [XM_001114641]
A_01_P1821391	0.0148278	down	2.36744	-2.36744	-1.24333	12.2345	27.6745	-0.903237	0.340089
A_01_P1742518	0.00605269	down	2.37044	-2.37044	-1.24515	1899.31	4997.17	0.0147879	1.25994	SLC6A8	Macaca mulatta solute carrier family 6 (neurotransmitter transporter, creatine), member 8 (SLC6A8), mRNA [NM_001266276]
A_01_P010273	0.0267635	down	2.37052	-2.37052	-1.2452	11.155	24.9912	-0.834109	0.411094	ASCL4	Uncharacterized protein [Source:UniProtKB/TrEMBL;Acc:F6RFT8] [ENSMMUT00000021808]
A_01_P1718366	0.00253112	down	2.37326	-2.37326	-1.24687	2101.23	5273.81	-0.044888	1.20198	INPP5J	Uncharacterized protein [Source:UniProtKB/TrEMBL;Acc:F6QC29] [ENSMMUT00000031498]
A_01_P1691626	0.00435153	down	2.37372	-2.37372	-1.24715	11.1478	28.3162	-0.485495	0.761655	C8B	Uncharacterized protein [Source:UniProtKB/TrEMBL;Acc:F6TP36] [ENSMMUT00000032359]
A_01_P1782826	0.0197805	down	2.37464	-2.37464	-1.24771	20.3483	49.5884	-0.732691	0.515018
A_01_P1778021	0.00225103	down	2.37548	-2.37548	-1.24822	11.3874	26.6546	-0.87981	0.368411
A_01_P1671211	0.0274598	down	2.38436	-2.38436	-1.2536	2431.08	6016.17	-0.84007	0.413529	MAMU-DQA1	Macaca mulatta major histocompatibility complex, class II, DQ alpha 1 (MAMU-DQA1), mRNA [NM_001134295]
A_01_P1697931	0.0113217	down	2.39136	-2.39136	-1.25783	9.00433	24.0583	-0.61744	0.640394	GHR	Macaca mulatta growth hormone binding protein precursor (mgGHbp) mRNA, complete cds. [U85396]
A_01_P1768541	0.00634409	down	2.39443	-2.39443	-1.25968	6.73193	16.2252	-0.607021	0.652659	SLAMF6	Uncharacterized protein [Source:UniProtKB/TrEMBL;Acc:F6T769] [ENSMMUT00000021880]
A_01_P004228	0.00455407	down	2.39637	-2.39637	-1.26085	7.35768	17.6783	-1.14303	0.117818	LOC717835	mast cell immunoglobulin-like receptor 1 [Source:HGNC Symbol;Acc:27570] [ENSMMUT00000008848]
A_01_P002208	0.0377646	down	2.39668	-2.39668	-1.26103	8.58691	17.7325	-0.941888	0.319147	KIN	Macaca mulatta KIN, antigenic determinant of recA protein homolog (mouse) (KIN), mRNA [NM_001261813]
A_01_P1724001	0.0308064	down	2.39773	-2.39773	-1.26167	8.8542	19.3821	-0.618963	0.642709	GARNL3	Uncharacterized protein [Source:UniProtKB/TrEMBL;Acc:F6TUE3] [ENSMMUT00000017038]
A_01_P1697181	0.0420999	down	2.40381	-2.40381	-1.26532	11.107	22.7055	-1.11041	0.154912		Macaca mulatta T cell receptor beta (TCRB) mRNA. [L03578]
A_01_P1676631	0.0393365	down	2.4075	-2.4075	-1.26753	7.52315	18.0365	-0.957183	0.31035	CASS4	Uncharacterized protein [Source:UniProtKB/TrEMBL;Acc:F7HJY0] [ENSMMUT00000000104]
A_01_P1833196	0.029177	down	2.40877	-2.40877	-1.26829	5.96182	13.8617	-0.937808	0.330487
A_01_P001467	0.0477437	down	2.41609	-2.41609	-1.27267	5.44764	12.513	-0.829383	0.443288	ZSCAN4	zinc finger and SCAN domain containing 4 [Source:HGNC Symbol;Acc:23709] [ENSMMUT00000007507]
A_01_P1732376	0.0489031	down	2.41921	-2.41921	-1.27454	48.0979	106.883	-0.460826	0.813712	LOC710161	Rho family GTPase 1 [Source:HGNC Symbol;Acc:18314] [ENSMMUT00000011791]
A_01_P1824386	0.0109108	down	2.42298	-2.42298	-1.27679	6.33423	15.3619	-0.901987	0.374798
A_01_P1731041	0.0358441	down	2.42465	-2.42465	-1.27777	6.25431	14.6856	-0.764721	0.513053	C9H10orf90	Uncharacterized protein [Source:UniProtKB/TrEMBL;Acc:F6YJ13] [ENSMMUT00000042530]
A_01_P1707271	0.0199838	down	2.43241	-2.43241	-1.28239	10.4963	24.0071	-0.844048	0.438341		Uncharacterized protein [Source:UniProtKB/TrEMBL;Acc:F7DB43] [ENSMMUT00000010742]
A_01_P1779011	0.00243789	down	2.43722	-2.43722	-1.28524	10.0285	25.7207	-0.788408	0.496827
A_01_P002471	0.0347065	down	2.43766	-2.43766	-1.28549	117.761	240.873	-1.19207	0.0934222	CARTPT	Macaca mulatta CART prepropeptide (CARTPT), mRNA [NM_001265877]
A_01_P1796066	0.00786306	down	2.44942	-2.44942	-1.29244	81.7558	222.515	-0.354967	0.937472		Uncharacterized protein [Source:UniProtKB/TrEMBL;Acc:F6WPQ7] [ENSMMUT00000015755]
A_01_P1755934	0.0454688	down	2.45554	-2.45554	-1.29604	5.22982	11.7927	-0.971517	0.324524	LOC694395	Uncharacterized protein [Source:UniProtKB/TrEMBL;Acc:F7GWL3] [ENSMMUT00000041687]
A_01_P1677062	0.0473179	down	2.45761	-2.45761	-1.29725	11.5951	29.5248	-0.61862	0.678633		Uncharacterized protein [Source:UniProtKB/TrEMBL;Acc:F6RVZ2] [ENSMMUT00000044349]
A_01_P1829851	0.0124795	down	2.46007	-2.46007	-1.2987	47.8538	122.242	-0.0683304	1.23037	LOC709461	Uncharacterized protein [Source:UniProtKB/TrEMBL;Acc:F6XRK1] [ENSMMUT00000026517]
A_01_P011605	0.00774103	down	2.46008	-2.46008	-1.29871	7.54761	17.7904	-1.08721	0.211502	GDF6	Uncharacterized protein [Source:UniProtKB/TrEMBL;Acc:F6WNY5] [ENSMMUT00000015760]
A_01_P1830036	0.0389624	down	2.46151	-2.46151	-1.29954	205.591	587.095	-0.36159	0.937954
A_01_P1753211	0.00665721	down	2.4626	-2.4626	-1.30018	7.66594	18.7676	-0.721445	0.578735		Uncharacterized protein [Source:UniProtKB/TrEMBL;Acc:F6T2E9] [ENSMMUT00000041008]
A_01_P019638	0.0320968	down	2.46396	-2.46396	-1.30098	6.00623	13.7555	-1.04864	0.25234	P2RY12	Macaca mulatta purinergic receptor P2Y, G-protein coupled, 12 (P2RY12), mRNA [NM_001194370]
A_01_P1798271	0.00759454	down	2.46986	-2.46986	-1.30443	78.3762	204.511	-0.331621	0.972809		Uncharacterized protein [Source:UniProtKB/TrEMBL;Acc:F6V4X1] [ENSMMUT00000006214]
A_01_P1822961	0.0469623	down	2.47433	-2.47433	-1.30704	6.31987	16.8551	-0.851392	0.455649	LOC703142	PREDICTED: Macaca mulatta CMRF35-like molecule 4-like (LOC703142), mRNA [XM_001091451]
A_01_P1699431	0.0268096	down	2.47653	-2.47653	-1.30832	3415.53	7582.09	-0.549535	0.758785	LOC100423778	Uncharacterized protein [Source:UniProtKB/TrEMBL;Acc:H9H4Y7] [ENSMMUT00000042321]
A_01_P1781376	0.000948	down	2.47893	-2.47893	-1.30971	88.5547	215.848	-0.649915	0.6598	LOC100427844	PREDICTED: Macaca mulatta hypothetical LOC100427844 (LOC100427844), miscRNA [XR_091785]
A_01_P1833176	0.0324982	down	2.48981	-2.48981	-1.31604	10.1936	23.979	-0.495435	0.820602	RNASE12	PREDICTED: Macaca mulatta ribonuclease, RNase A family, 12 (non-active) (RNASE12), mRNA [XM_001091180]
A_01_P017231	0.0483491	down	2.49164	-2.49164	-1.31709	27.2385	69.7543	-0.808889	0.508204	LOC709461	Uncharacterized protein [Source:UniProtKB/TrEMBL;Acc:F6XRK1] [ENSMMUT00000026517]
A_01_P1823456	0.0262856	down	2.4923	-2.4923	-1.31748	11.7435	25.8398	-1.03699	0.280487
A_01_P008565	0.0156559	down	2.49482	-2.49482	-1.31893	5.65616	13.3041	-0.960806	0.358129	C5H4orf17	Uncharacterized protein [Source:UniProtKB/TrEMBL;Acc:F7EE31] [ENSMMUT00000012716]
A_01_P1674766	0.00296861	down	2.49865	-2.49865	-1.32115	100.619	275.863	-0.165026	1.15612	PHOSPHO1	Uncharacterized protein [Source:UniProtKB/TrEMBL;Acc:F6PL06] [ENSMMUT00000003461]
A_01_P1806211	0.0281281	down	2.50543	-2.50543	-1.32506	84.9335	262.329	-0.53542	0.789639
A_01_P1719576	0.0394678	down	2.51064	-2.51064	-1.32806	8.03596	20.0161	-0.931704	0.396353	LOC709886	Uncharacterized protein [Source:UniProtKB/TrEMBL;Acc:F7GM48] [ENSMMUT00000045177]
A_01_P1797381	0.00870633	down	2.5257	-2.5257	-1.33668	42602.2	112786	0.00731349	1.344
A_01_P1746176	0.0239511	down	2.52623	-2.52623	-1.33698	10.9968	24.6242	-1.00101	0.335977	L3MBTL3	Uncharacterized protein [Source:UniProtKB/TrEMBL;Acc:F7FJW6] [ENSMMUT00000040023]
A_01_P1743181	0.0209132	down	2.52758	-2.52758	-1.33775	7.08609	17.4023	-0.950969	0.386786		Uncharacterized protein [Source:UniProtKB/TrEMBL;Acc:F7HQN5] [ENSMMUT00000003681]
A_01_P1777871	0.0263343	down	2.52929	-2.52929	-1.33873	10.1665	24.3162	-1.04654	0.292196
A_01_P1679861	0.0492477	down	2.53364	-2.53364	-1.34121	9.99672	25.2576	-0.601844	0.73937	LOC698454	glycerophosphodiester phosphodiesterase domain containing 4 [Source:HGNC Symbol;Acc:24849] [ENSMMUT00000025574]
A_01_P016958	0.0447161	down	2.53585	-2.53585	-1.34247	7.47553	19.072	-0.617317	0.72515
A_01_P1721401	0.00715985	down	2.53659	-2.53659	-1.34289	69.9381	189.599	0.0248368	1.36772		Uncharacterized protein [Source:UniProtKB/TrEMBL;Acc:F6Y5M4] [ENSMMUT00000023931]
A_01_P1798606	0.0153536	down	2.53685	-2.53685	-1.34304	30.6923	85.0732	-0.276708	1.06633		TSA: Macaca mulatta Mamu_66784 mRNA sequence. [JV459319]
A_01_P1692501	0.0450122	down	2.54173	-2.54173	-1.34581	6.90614	16.0595	-1.15915	0.186659	PTPN7	Uncharacterized protein [Source:UniProtKB/TrEMBL;Acc:F6TEC2] [ENSMMUT00000045064]
A_01_P1762705	0.00848179	down	2.54479	-2.54479	-1.34754	9.81899	28.9586	-0.239849	1.10769		T cell receptor beta variable 5-4 [Source:HGNC Symbol;Acc:12221] [ENSMMUT00000041640]
A_01_P1731826	0.00189749	down	2.54828	-2.54828	-1.34952	145.027	401.89	-0.22562	1.1239	GPRC5A	Uncharacterized protein [Source:UniProtKB/TrEMBL;Acc:F6UQD1] [ENSMMUT00000024790]
A_01_P1730596	0.0493116	down	2.56102	-2.56102	-1.35672	103.266	281.851	0.0729579	1.42968	NEURL	Uncharacterized protein [Source:UniProtKB/TrEMBL;Acc:F7EX60] [ENSMMUT00000009863]
A_01_P1820026	0.0139392	down	2.5623	-2.5623	-1.35744	8.23147	20.7477	-0.805748	0.551688
A_01_P1826941	0.0118344	down	2.56314	-2.56314	-1.35791	8.60165	21.6135	-0.673216	0.684695	LOC722443	PREDICTED: Macaca mulatta radial spoke head-like protein 1-like (LOC722443), partial mRNA [XM_001118592]
A_01_P1688406	0.023561	down	2.56377	-2.56377	-1.35826	122.607	310.17	-0.525869	0.832395	TNIP3	Uncharacterized protein [Source:UniProtKB/TrEMBL;Acc:F7GU50] [ENSMMUT00000006264]
A_01_P1742666	0.018012	down	2.56545	-2.56545	-1.35921	5.91228	14.1936	-1.01778	0.341435	GAB3	Uncharacterized protein [Source:UniProtKB/TrEMBL;Acc:F6WAT4] [ENSMMUT00000021301]
A_01_P1801651	0.0195638	down	2.56878	-2.56878	-1.36108	97.5545	263.293	-0.136465	1.22462
A_01_P013485	0.0129043	down	2.56893	-2.56893	-1.36117	8.99762	21.9357	-0.877537	0.483632		TSA: Macaca mulatta Mamu_575160 mRNA sequence. [JV713429]
A_01_P009299	0.00999493	down	2.59101	-2.59101	-1.37351	38572.7	107724	0.0839491	1.45746		Uncharacterized protein [Source:UniProtKB/TrEMBL;Acc:F6X4T7] [ENSMMUT00000000597]
A_01_P1823510	0.00640023	down	2.5911	-2.5911	-1.37356	5167.26	14268.4	-0.0330486	1.34051	MLL2	Uncharacterized protein [Source:UniProtKB/TrEMBL;Acc:F6SEE6] [ENSMMUT00000022067]
A_01_P1735251	0.00743346	down	2.59353	-2.59353	-1.37492	8.65884	21.7197	-0.492645	0.882275	GCKR	Uncharacterized protein [Source:UniProtKB/TrEMBL;Acc:F7BYJ8] [ENSMMUT00000007199]
A_01_P1797756	0.000458	down	2.59641	-2.59641	-1.37652	8.38654	22.85	-0.41463	0.961888	BANK1	Uncharacterized protein [Source:UniProtKB/TrEMBL;Acc:F6V3Y3] [ENSMMUT00000011801]
A_01_P010528	0.00851909	down	2.60364	-2.60364	-1.38053	529.25	1429.29	-0.535395	0.845136	CCR10	PREDICTED: Macaca mulatta chemokine (C-C motif) receptor 10 (CCR10), mRNA [XM_001111554]
A_01_P1696451	0.0319512	down	2.60386	-2.60386	-1.38065	5.90808	13.8189	-1.10449	0.276165	IL12B	Macaca mulatta interleukin 12B (natural killer cell stimulatory factor 2, cytotoxic lymphocyte maturation factor 2, p40) (IL12B), mRNA [NM_001044725]
A_01_P018372	0.00264252	down	2.61283	-2.61283	-1.38562	8.69558	21.5814	-1.03121	0.354406		TSA: Macaca mulatta Mamu_438397 mRNA sequence. [JV074513]
A_01_P004018	0.00892252	down	2.63264	-2.63264	-1.39651	20.0148	48.693	-0.684942	0.711568	SLC15A2	Macaca mulatta solute carrier family 15 (H+/peptide transporter), member 2 (SLC15A2), mRNA [NM_001032953]
A_01_P013658	0.0388281	down	2.63469	-2.63469	-1.39763	254.91	712.182	-0.6126	0.785032	S100A1	Uncharacterized protein [Source:UniProtKB/TrEMBL;Acc:F7HGE0] [ENSMMUT00000011379]
A_01_P1812681	0.0182768	down	2.65037	-2.65037	-1.40619	10.2823	26.8248	-0.58281	0.823383	LOC706858	PREDICTED: Macaca mulatta enkurin-like, transcript variant 1 (LOC706858), mRNA [XM_001100977]
A_01_P1781407	0.00088	down	2.66091	-2.66091	-1.41192	10.5185	29.6227	-0.65688	0.755039
A_01_P1759946	0.00893103	down	2.66296	-2.66296	-1.41303	103.088	278.397	0.243763	1.65679	WDR4	Uncharacterized protein [Source:UniProtKB/TrEMBL;Acc:F7FIV9] [ENSMMUT00000042678]
A_01_P003817	0.0260358	down	2.66374	-2.66374	-1.41345	15.1143	34.9029	-0.684294	0.729157
A_01_P1757161	0.0092038	down	2.66641	-2.66641	-1.4149	65.3449	166.103	0.182249	1.59715	IL17RE	Uncharacterized protein [Source:UniProtKB/TrEMBL;Acc:F7GW93] [ENSMMUT00000046723]
A_01_P1816781	0.00744271	down	2.67416	-2.67416	-1.41909	13.1161	33.4658	-1.09708	0.322003		TSA: Macaca mulatta Mamu_140271 mRNA sequence. [JV532957]
A_01_P1777711	0.00276397	down	2.69601	-2.69601	-1.43083	7.68981	19.9423	-0.453296	0.977532
A_01_P1831341	0.0457225	down	2.7058	-2.7058	-1.43606	20.9959	72.1376	-0.427378	1.00868		Uncharacterized protein [Source:UniProtKB/TrEMBL;Acc:F6XJD4] [ENSMMUT00000038379]
A_01_P006674	0.00509811	down	2.70926	-2.70926	-1.4379	2036.68	6312.21	-0.26688	1.17102		Uncharacterized protein [Source:UniProtKB/TrEMBL;Acc:F6WPQ7] [ENSMMUT00000015755]
A_01_P1758481	0.0354391	down	2.74335	-2.74335	-1.45594	10.1246	31.5961	-0.449299	1.00664		Uncharacterized protein [Source:UniProtKB/TrEMBL;Acc:F7GFW1] [ENSMMUT00000019181]
A_01_P008179	0.0230826	down	2.75384	-2.75384	-1.46144	16.7571	52.8093	-0.646503	0.81494	BMP3	Uncharacterized protein [Source:UniProtKB/TrEMBL;Acc:F6R9A9] [ENSMMUT00000014465]
A_01_P1710626	0.00431463	down	2.75932	-2.75932	-1.46431	9.81082	25.4644	-0.873745	0.590566	GPRC5C	Uncharacterized protein [Source:UniProtKB/TrEMBL;Acc:F6XKR8] [ENSMMUT00000018699]
A_01_P002744	0.0199761	down	2.77583	-2.77583	-1.47292	6.49151	21.2768	-0.812453	0.660467	KLHL32	Macaca mulatta kelch-like 32 (Drosophila) (KLHL32), mRNA [NM_001261738]
A_01_P1673346	0.0311147	down	2.77909	-2.77909	-1.47461	15.9929	46.2261	-0.968146	0.506467		Uncharacterized protein [Source:UniProtKB/TrEMBL;Acc:F6TBZ2] [ENSMMUT00000030810]
A_01_P1713282	0.00894113	down	2.78231	-2.78231	-1.47628	10174.8	29207.1	0.0314434	1.50773		Uncharacterized protein [Source:UniProtKB/TrEMBL;Acc:F6RPB1] [ENSMMUT00000039262]
A_01_P1773676	0.01415	down	2.79407	-2.79407	-1.48237	373.4	1090	-0.715927	0.766442		TSA: Macaca mulatta Mamu_476132 mRNA sequence. [JV651069]
A_01_P013530	0.00108035	down	2.80409	-2.80409	-1.48753	2236.56	6688.7	-0.422438	1.06509	RAB30	Macaca mulatta RAB30, member RAS oncogene family (RAB30), mRNA [NM_001261123]
A_01_P019044	0.0431101	down	2.81065	-2.81065	-1.49091	15.4682	46.7348	-0.875819	0.615087		Uncharacterized protein [Source:UniProtKB/TrEMBL;Acc:F7A1J8] [ENSMMUT00000026069]
A_01_P1762211	0.00820688	down	2.81951	-2.81951	-1.49545	234.732	666.693	0.0803441	1.57579	FOXP2	Macaca mulatta forkhead box P2 (FOXP2), mRNA [NM_001033021]
A_01_P1780316	0.00480368	down	2.82275	-2.82275	-1.4971	5278.71	15440	0.0432854	1.54039
A_01_P1778101	0.0184855	down	2.83464	-2.83464	-1.50317	9.95551	26.519	-1.13326	0.369908
A_01_P1800811	0.0177183	down	2.84508	-2.84508	-1.50847	62.6299	163.295	-0.32755	1.18092
A_01_P010713	0.00605064	down	2.86442	-2.86442	-1.51824	5.88124	17.6317	-1.14377	0.374476	PDE6H	Retinal cone rhodopsin-sensitive cGMP 3',5'-cyclic phosphodiesterase subunit gamma; Uncharacterized protein [Source:UniProtKB/TrEMBL;Acc:F6SQF2] [ENSMMUT00000001437]
A_01_P1691466	0.0103479	down	2.8727	-2.8727	-1.52241	15330.4	45385.4	-0.02368	1.49873	CCDC23	Macaca mulatta coiled-coil domain containing 23 (CCDC23), mRNA [NM_001266292]
A_01_P1830151	0.0176292	down	2.87408	-2.87408	-1.5231	156.693	534.315	-0.221149	1.30195
A_01_P014514	0.032575	down	2.88873	-2.88873	-1.53044	6.40381	17.967	-0.598939	0.931497	SP140	Uncharacterized protein [Source:UniProtKB/TrEMBL;Acc:F7HRP3] [ENSMMUT00000017081]
A_01_P1671336	0.0397542	down	2.90235	-2.90235	-1.53722	6.56121	18.0332	-1.03537	0.501854	CYP17A1	Macaca mulatta cytochrome P450c17 (CYP17A1), mRNA [NM_001040232]
A_01_P019469	0.00599621	down	2.90619	-2.90619	-1.53913	7657.87	23778.3	-0.0365148	1.50261		Uncharacterized protein [Source:UniProtKB/TrEMBL;Acc:F7H593] [ENSMMUT00000008747]
A_01_P1735006	0.00104295	down	2.91303	-2.91303	-1.54252	6.01413	17.2874	-0.938676	0.603845		Uncharacterized protein [Source:UniProtKB/TrEMBL;Acc:F7GV78] [ENSMMUT00000002232]
A_01_P1825181	0.00301697	down	2.91488	-2.91488	-1.54344	6681.24	20724.4	-0.0647099	1.47873		Uncharacterized protein [Source:UniProtKB/TrEMBL;Acc:F6YNG4] [ENSMMUT00000020788]
A_01_P012576	0.000107	down	2.94192	-2.94192	-1.55676	161.488	486.599	-0.353113	1.20364	C13orf15	Macaca mulatta regulator of cell cycle (C13orf15), mRNA [NM_001193922]
A_01_P1687126	0.0319953	down	2.94601	-2.94601	-1.55876	114.555	271	-1.41114	0.147625	CARTPT	Macaca mulatta CART prepropeptide (CARTPT), mRNA [NM_001265877]
A_01_P1711911	0.0271527	down	2.95528	-2.95528	-1.56329	43.7856	132.113	-0.397053	1.16624	TNFRSF17	B-cell maturation protein; Uncharacterized protein [Source:UniProtKB/TrEMBL;Acc:F7FFA0] [ENSMMUT00000030290]
A_01_P1781571	0.0418079	down	2.96147	-2.96147	-1.56631	9.98519	42.9584	-0.61517	0.951142		TSA: Macaca mulatta Mamu_556544 mRNA sequence. [JV707143]
A_01_P1754086	0.00566617	down	2.96443	-2.96443	-1.56775	9102.76	26906.6	0.0607872	1.62854	MAML1	Uncharacterized protein [Source:UniProtKB/TrEMBL;Acc:F7EF97] [ENSMMUT00000040550]
A_01_P018819	0.010897	down	2.96913	-2.96913	-1.57004	7.05835	19.0369	-0.651921	0.918118	LOC693900	PREDICTED: Macaca mulatta sperm-associated antigen 16 protein-like, transcript variant 2 (LOC693900), mRNA [XM_001083799]
A_01_P1751876	0.00575501	down	3.00096	-3.00096	-1.58542	11.5433	36.5996	-0.722852	0.862572	ESM1	Endothelial cell-specific molecule 1; Uncharacterized protein [Source:UniProtKB/TrEMBL;Acc:F6TJM1] [ENSMMUT00000028380]
A_01_P007495	0.0296729	down	3.0029	-3.0029	-1.58636	7.07255	18.0938	-0.993157	0.593201	CYP2E1	Macaca mulatta cytochrome P450, family 2, subfamily E, polypeptide 1 (CYP2E1), mRNA [NM_001040213]
A_01_P004624	0.0230961	down	3.01339	-3.01339	-1.59139	12.5786	45.2311	-0.266704	1.32468	ZBTB32	Uncharacterized protein [Source:UniProtKB/TrEMBL;Acc:F7BTX9] [ENSMMUT00000003375]
A_01_P1724926	0.0185332	down	3.01433	-3.01433	-1.59184	118.198	336.234	-0.286489	1.30535		Uncharacterized protein [Source:UniProtKB/TrEMBL;Acc:F7A2C1] [ENSMMUT00000026048]
A_01_P1826876	0.00204976	down	3.02043	-3.02043	-1.59475	81.2615	253.812	0.0310456	1.6258		TSA: Macaca mulatta Mamu_98723 mRNA sequence. [JV486676]
A_01_P1797886	0.00787489	down	3.03953	-3.03953	-1.60385	79.3275	248.832	-0.061567	1.54228		Uncharacterized protein [Source:UniProtKB/TrEMBL;Acc:F6VD02] [ENSMMUT00000040926]
A_01_P1817846	0.0285289	down	3.04613	-3.04613	-1.60698	17.2524	43.565	-1.15435	0.452628
A_01_P1806916	0.00206337	down	3.08953	-3.08953	-1.62739	7.89105	25.7565	-0.824306	0.803082
A_01_P1769976	0.0095873	down	3.091	-3.091	-1.62808	98.7882	294.711	-1.14282	0.485253	LOC714427	family with sequence similarity 129, member A [Source:HGNC Symbol;Acc:16784] [ENSMMUT00000044904]
A_01_P011997	0.00976392	down	3.0927	-3.0927	-1.62887	6.18196	17.3854	-1.20948	0.419384	LOC722319	C-type lectin domain family 12, member A [Source:HGNC Symbol;Acc:31713] [ENSMMUT00000004187]
A_01_P1712846	0.0412344	down	3.09481	-3.09481	-1.62985	13.8738	48.423	-0.904106	0.725744		Uncharacterized protein [Source:UniProtKB/TrEMBL;Acc:F6VMX6] [ENSMMUT00000017099]
A_01_P001616	0.0169997	down	3.09641	-3.09641	-1.6306	2233.37	6551.82	-1.17142	0.459183		major histocompatibility complex, class II, DQ alpha 1 precursor [Source:RefSeq peptide;Acc:NP_001181609] [ENSMMUT00000040913]
A_01_P1711861	0.00168352	down	3.09759	-3.09759	-1.63115	185.663	601.124	-0.411188	1.21996	LOC710574	trans-golgi network vesicle protein 23 homolog A (S. cerevisiae) [Source:HGNC Symbol;Acc:20398] [ENSMMUT00000003997]
A_01_P1800116	0.0107026	down	3.10353	-3.10353	-1.63391	741.128	2405.77	0.20327	1.83718
A_01_P1671396	0.00901175	down	3.10868	-3.10868	-1.6363	11.6604	39.5298	-0.484385	1.15192	TLR10	Macaca mulatta toll-like receptor 10 (TLR10), mRNA [NM_001130434]
A_01_P000326	0.0322369	down	3.12124	-3.12124	-1.64212	36.0281	118.08	-0.586897	1.05522	CDO1	cysteine dioxygenase type 1 [Source:RefSeq peptide;Acc:NP_001247537] [ENSMMUT00000021430]
A_01_P1822066	0.0273436	down	3.12212	-3.12212	-1.64252	14.376	52.258	-0.424005	1.21852	LOC721779	PREDICTED: Macaca mulatta asialoglycoprotein receptor 2-like (LOC721779), partial mRNA [XM_001117984]
A_01_P1752181	0.000335	down	3.13828	-3.13828	-1.64997	7.00315	21.2444	-1.33134	0.31863		Uncharacterized protein [Source:UniProtKB/TrEMBL;Acc:F7EN56] [ENSMMUT00000005076]
A_01_P1797562	0.00865005	down	3.14385	-3.14385	-1.65253	3352.99	11122.8	-0.0481074	1.60442	IVL	PREDICTED: Macaca mulatta involucrin (IVL), mRNA [XM_001109828]
A_01_P1831576	0.0246231	down	3.16262	-3.16262	-1.66112	12.8272	50.0762	-0.705981	0.955138	LOC715723	Uncharacterized protein [Source:UniProtKB/TrEMBL;Acc:F7H8A7] [ENSMMUT00000024494]
A_01_P004337	0.0495337	down	3.20014	-3.20014	-1.67813	3259.3	11088	-1.08244	0.595696	SLC7A4	Macaca mulatta solute carrier family 7 (orphan transporter), member 4 (SLC7A4), mRNA [NM_001266035]
A_01_P018030	0.00204787	down	3.20093	-3.20093	-1.67849	740.851	2669.61	-0.331192	1.3473	CIDEC	Uncharacterized protein [Source:UniProtKB/TrEMBL;Acc:F6R978] [ENSMMUT00000014468]
A_01_P013824	0.00476971	down	3.20571	-3.20571	-1.68065	323.083	1038.18	0.0261688	1.70681	CCNB1IP1	E3 ubiquitin-protein ligase CCNB1IP1 isoform 4; Uncharacterized protein [Source:UniProtKB/TrEMBL;Acc:F7GEK4] [ENSMMUT00000022834]
A_01_P1751956	0.0106601	down	3.20895	-3.20895	-1.6821	555.963	1779.25	0.00737166	1.68947	LOC710177	Uncharacterized protein [Source:UniProtKB/TrEMBL;Acc:F6ZX57] [ENSMMUT00000013587]
A_01_P012601	0.0274319	down	3.21621	-3.21621	-1.68536	151.452	427.884	-0.133934	1.55143	GHRL	appetite-regulating hormone precursor [Source:RefSeq peptide;Acc:NP_001028075] [ENSMMUT00000028003]
A_01_P008641	0.00721252	down	3.24238	-3.24238	-1.69705	71.4848	244.3	-0.738335	0.958718	LPAR1	Macaca mulatta lysophosphatidic acid receptor 1 (LPAR1), mRNA [NM_001260860]
A_01_P1676859	0.0176232	down	3.24915	-3.24915	-1.70006	5.43056	14.6275	-1.3471	0.352961		Uncharacterized protein [Source:UniProtKB/TrEMBL;Acc:F6YA36] [ENSMMUT00000031716]
A_01_P1723236	0.0329364	down	3.26681	-3.26681	-1.70788	11.3126	51.8066	-0.507498	1.20038	HAUS6	Uncharacterized protein [Source:UniProtKB/TrEMBL;Acc:F7GZC3] [ENSMMUT00000025853]
A_01_P1828511	0.0149305	down	3.28784	-3.28784	-1.71714	9.47937	30.5075	-0.397547	1.31959
A_01_P006128	0.0185749	down	3.32668	-3.32668	-1.73408	21.4467	73.3801	-0.648714	1.08537	LOC718300	lectin, galactoside-binding, soluble, 12 [Source:HGNC Symbol;Acc:15788] [ENSMMUT00000025726]
A_01_P1775316	0.0432804	down	3.32819	-3.32819	-1.73474	63.2267	195.08	-0.637901	1.09684
A_01_P1833061	0.0301261	down	3.35329	-3.35329	-1.74558	4.81696	15.3374	-1.12078	0.624798
A_01_P1736821	0.0095889	down	3.41852	-3.41852	-1.77337	60.3104	245.642	0.019184	1.79255	LOC700579	interleukin 37 [Source:HGNC Symbol;Acc:15563] [ENSMMUT00000008288]
A_01_P012805	0.020983	down	3.44876	-3.44876	-1.78608	22.491	70.6558	-1.12284	0.663234	BANK1	Uncharacterized protein [Source:UniProtKB/TrEMBL;Acc:F6V3Y3] [ENSMMUT00000011801]
A_01_P1833141	0.0341215	down	3.47961	-3.47961	-1.79892	53.8621	196.757	-0.574149	1.22478
A_01_P1746391	0.0256438	down	3.50376	-3.50376	-1.8089	24.8005	78.0991	-0.335885	1.47302		Uncharacterized protein [Source:UniProtKB/TrEMBL;Acc:F7FRV6] [ENSMMUT00000039987]
A_01_P1790566	0.000292	down	3.53169	-3.53169	-1.82036	15.8102	59.3513	-0.462739	1.35762
A_01_P1772256	0.0182105	down	3.59167	-3.59167	-1.84465	6.4682	23.1161	-1.32288	0.521777		ILLUMIGEN_MCQ_5539 Katze_MMPL2 Macaca mulatta cDNA clone IBIUW:5474 5' similar to Bases 75 to 404 highly similar to human PSG7 (Hs.512647), mRNA sequence [CN641869]
A_01_P1677991	0.00401993	down	3.59355	-3.59355	-1.84541	6.4735	22.7625	-0.897298	0.948113		sperm associated antigen 16 [Source:HGNC Symbol;Acc:23225] [ENSMMUT00000000555]
A_01_P1685746	0.00711843	down	3.64827	-3.64827	-1.86721	6786.8	25503.8	0.0866804	1.95389	MAP1A	Uncharacterized protein [Source:UniProtKB/TrEMBL;Acc:F6VXP6] [ENSMMUT00000010133]
A_01_P1714211	0.000859	down	3.66432	-3.66432	-1.87354	6.49447	23.9134	-0.839835	1.03371	FLT3	Uncharacterized protein [Source:UniProtKB/TrEMBL;Acc:F6Y6U1] [ENSMMUT00000022691]
A_01_P1753186	0.00147335	down	3.66638	-3.66638	-1.87436	800.25	3269.93	-0.28568	1.58868	MZB1	Macaca mulatta marginal zone B and B1 cell-specific protein (MZB1), mRNA [NM_001260618]
A_01_P000859	0.0103624	down	3.7121	-3.7121	-1.89223	5.4189	17.6693	-1.18934	0.702893	PSKH2	Uncharacterized protein [Source:UniProtKB/TrEMBL;Acc:F7GTK1] [ENSMMUT00000002287]
A_01_P1698321	0.000371	down	3.76305	-3.76305	-1.9119	5973.3	24667	-0.279099	1.6328	CIDEC	Uncharacterized protein [Source:UniProtKB/TrEMBL;Acc:F6R978] [ENSMMUT00000014468]
A_01_P1761291	0.00796285	down	3.77066	-3.77066	-1.91482	207.726	775.361	0.0114186	1.92623		Uncharacterized protein [Source:UniProtKB/TrEMBL;Acc:F7F1N4] [ENSMMUT00000009828]
A_01_P1768241	0.0341535	down	3.77935	-3.77935	-1.91814	81.3667	325.191	-1.39046	0.527676		Uncharacterized protein [Source:UniProtKB/TrEMBL;Acc:F6WH79] [ENSMMUT00000045678]
A_01_P1739866	0.0437958	down	3.81972	-3.81972	-1.93347	27.5033	81.3046	-1.29547	0.637993	CNKSR2	Uncharacterized protein [Source:UniProtKB/TrEMBL;Acc:F6QK80] [ENSMMUT00000048135]
A_01_P1698322	0.000803	down	3.83116	-3.83116	-1.93778	6018.03	25821.7	-0.343457	1.59432	CIDEC	Uncharacterized protein [Source:UniProtKB/TrEMBL;Acc:F6R978] [ENSMMUT00000014468]
A_01_P1709401	0.000559	down	3.86347	-3.86347	-1.9499	6.14407	23.2484	-1.0961	0.853798	LOC712313	Uncharacterized protein [Source:UniProtKB/TrEMBL;Acc:F7H968] [ENSMMUT00000041807]
A_01_P1683756	0.00785403	down	3.91704	-3.91704	-1.96976	66.2773	239.96	-0.911177	1.05859	NLGN4Y	Neuroligin-4, X-linked [Source:UniProtKB/Swiss-Prot;Acc:Q8WMG7] [ENSMMUT00000048233]
A_01_P1715721	0.0402668	down	3.91716	-3.91716	-1.96981	6.83188	38.1439	-1.03128	0.938528	ZNF831	Uncharacterized protein [Source:UniProtKB/TrEMBL;Acc:F7HT45] [ENSMMUT00000029174]
A_01_P1680826	0.000444	down	3.96209	-3.96209	-1.98626	358.692	1563.73	-0.317707	1.66856	LOC701270	Uncharacterized protein [Source:UniProtKB/TrEMBL;Acc:F7GF01] [ENSMMUT00000020627]
A_01_P1770516	0.0420699	down	4.00326	-4.00326	-2.00118	820.396	2224.88	-0.209605	1.79157	LYPD8	Uncharacterized protein [Source:UniProtKB/TrEMBL;Acc:F7HLJ9] [ENSMMUT00000011181]
A_01_P1754456	0.0287325	down	4.01033	-4.01033	-2.00372	54.6086	182.406	-0.374675	1.62905	ZCCHC4	Uncharacterized protein; Zinc finger CCHC domain-containing protein 4 [Source:UniProtKB/TrEMBL;Acc:F6Q4X7] [ENSMMUT00000021604]
A_01_P1677401	0.0447881	down	4.02299	-4.02299	-2.00827	68.0737	244.547	-0.185723	1.82254	GTPBP1	Macaca mulatta GTP binding protein 1 (GTPBP1), mRNA [NM_001266496]
A_01_P1764701	0.0422235	down	4.08133	-4.08133	-2.02904	78.5602	281.742	-0.858007	1.17103		Uncharacterized protein [Source:UniProtKB/TrEMBL;Acc:F6QMG4] [ENSMMUT00000014319]
A_01_P003553	0.0213956	down	4.09616	-4.09616	-2.03427	5.11969	21.0833	-1.14608	0.888191	LOC696987	PREDICTED: Macaca mulatta protein FAM19A4-like, transcript variant 2 (LOC696987), mRNA [XM_001089172]
A_01_P1743936	0.0458833	down	4.103	-4.103	-2.03668	69.5107	193.777	-0.414174	1.6225	RGL2	Macaca mulatta ral guanine nucleotide dissociation stimulator-like 2 (RGL2), mRNA [NM_001194701]
A_01_P002740	0.00694485	down	4.14185	-4.14185	-2.05028	876.958	3667.69	-0.176203	1.87407	GIP	Uncharacterized protein [Source:UniProtKB/TrEMBL;Acc:F7GY24] [ENSMMUT00000029660]
A_01_P002773	0.0063567	down	4.26535	-4.26535	-2.09267	8.62884	42.0258	-0.457357	1.63531	VPREB3	Uncharacterized protein [Source:UniProtKB/TrEMBL;Acc:G8F1D9] [ENSMMUT00000019746]
A_01_P1680827	0.000144	down	4.28251	-4.28251	-2.09846	372.338	1728.98	-0.460194	1.63826	LOC701270	Uncharacterized protein [Source:UniProtKB/TrEMBL;Acc:F7GF01] [ENSMMUT00000020627]
A_01_P005354	0.00302972	down	4.4728	-4.4728	-2.16118	78.3152	372.322	0.12801	2.28919		TSA: Macaca mulatta Mamu_480509 mRNA sequence. [JV642186]
A_01_P1695326	0.0191377	down	4.49492	-4.49492	-2.16829	10.1113	43.5549	-1.76538	0.402913	KLRC1	Macaca mulatta NKG2-A (NKG2-A) mRNA, NKG2-A-*05 allele, complete cds. [AF395620]
A_01_P000418	0.000675	down	4.51184	-4.51184	-2.17372	665.166	3369.3	-0.415364	1.75835	LOC701270	PREDICTED: Macaca mulatta hypothetical LOC701270 (LOC701270), mRNA [XM_001089592]
A_01_P1748886	0.0319829	down	4.63025	-4.63025	-2.21109	47.2101	180.537	-0.54049	1.6706	LOC705720	family with sequence similarity 174, member B [Source:HGNC Symbol;Acc:34339] [ENSMMUT00000031300]
A_01_P1802981	0.0127689	down	4.64838	-4.64838	-2.21673	24.8549	96.3093	-0.68526	1.53147	WIPF3	PREDICTED: Macaca mulatta WAS [XM_001087108]
A_01_P1695586	0.00438223	down	4.68037	-4.68037	-2.22662	194.213	940.82	-1.96602	0.260606		Macaca mulatta differentially expressed transcript, clone mL1-49. [AJ414523]
A_01_P1830951	9.69e-05	down	4.68728	-4.68728	-2.22875	321.275	1604.8	-0.42444	1.80431	CIDEC	Uncharacterized protein [Source:UniProtKB/TrEMBL;Acc:F6R978] [ENSMMUT00000014468]
A_01_P1705426	0.0177383	down	4.69583	-4.69583	-2.23138	35.1215	135.074	-0.501941	1.72944	ZNF235	Uncharacterized protein [Source:UniProtKB/TrEMBL;Acc:F6Q7A2] [ENSMMUT00000017957]
A_01_P1721431	0.0161943	down	4.74758	-4.74758	-2.24719	45.5464	195.026	-0.695285	1.55191	SDCCAG3	Uncharacterized protein [Source:UniProtKB/TrEMBL;Acc:F6Y620] [ENSMMUT00000047160]
A_01_P1823826	0.00837228	down	4.81433	-4.81433	-2.26734	381.518	1812.73	-1.90911	0.358225
A_01_P1813916	0.0143731	down	4.85325	-4.85325	-2.27895	42.4892	225.59	-0.560983	1.71797
A_01_P1672736	0.0143228	down	4.94932	-4.94932	-2.30723	6.0544	31.1088	-2.01273	0.294501	KLRC3	Macaca mulatta killer cell lectin-like receptor subfamily C, member 3 (KLRC3), mRNA [NM_001044729]
A_01_P004662	0.0377745	down	4.99245	-4.99245	-2.31975	189.197	1095.27	-0.758854	1.56089		TSA: Macaca mulatta Mamu_391754 mRNA sequence. [JU475586]
A_01_P1687591	0.0197799	down	5.04892	-5.04892	-2.33597	34.8745	212.703	-0.659603	1.67637	TCOF1	Macaca mulatta Treacher Collins-Franceschetti syndrome 1 (TCOF1), mRNA [NM_001039952]
A_01_P1679746	0.000701	down	5.11774	-5.11774	-2.35551	13.3837	72.991	-0.547572	1.80793	HBG2	Macaca mulatta hemoglobin, gamma G (HBG2), mRNA [NM_001047146]
A_01_P1787551	0.0172771	down	5.22025	-5.22025	-2.38412	50.1502	267.499	-0.417053	1.96707
A_01_P1768581	0.00546045	down	5.44128	-5.44128	-2.44394	42.9512	232.392	-0.722043	1.7219	CD244	Uncharacterized protein [Source:UniProtKB/TrEMBL;Acc:F7HDM4] [ENSMMUT00000024368]
A_01_P1764561	0.00189118	down	5.53696	-5.53696	-2.46909	5.98049	31.0021	-1.18334	1.28576	MYOM3	Uncharacterized protein [Source:UniProtKB/TrEMBL;Acc:F6V737] [ENSMMUT00000032435]
A_01_P1741016	0.0251207	down	5.58085	-5.58085	-2.48048	29.2626	229.166	-0.516357	1.96413	ACRC	Uncharacterized protein [Source:UniProtKB/TrEMBL;Acc:F7B2N4] [ENSMMUT00000016054]
A_01_P1737531	0.0290768	down	5.63525	-5.63525	-2.49448	29.5884	224.805	-0.559903	1.93458		Uncharacterized protein [Source:UniProtKB/TrEMBL;Acc:F6RD28] [ENSMMUT00000006658]
A_01_P1756186	0.0177377	down	5.79086	-5.79086	-2.53378	7.75328	56.4282	-1.57219	0.96159	ASB5	Uncharacterized protein [Source:UniProtKB/TrEMBL;Acc:F6RP31] [ENSMMUT00000019288]
A_01_P1779601	0.00860124	down	5.80949	-5.80949	-2.53841	32.3347	199.497	-0.67498	1.86343
A_01_P012295	0.00725619	down	5.89633	-5.89633	-2.55982	31.5533	150.706	-0.479774	2.08004	THAP5	Uncharacterized protein [Source:UniProtKB/TrEMBL;Acc:F7H729] [ENSMMUT00000016579]
A_01_P1811216	0.0329416	down	5.95186	-5.95186	-2.57334	40.9102	147.692	-0.561948	2.01139
A_01_P013345	0.0123462	down	6.07908	-6.07908	-2.60385	18.1409	154.71	-0.617771	1.98608		TSA: Macaca mulatta Mamu_273837 mRNA sequence. [JV583203]
A_01_P1720776	0.000601	down	6.2596	-6.2596	-2.64607	19.4262	134.803	-0.650201	1.99587	SP140	Uncharacterized protein [Source:UniProtKB/TrEMBL;Acc:F7HRP3] [ENSMMUT00000017084]
A_01_P1802976	0.00814162	down	6.61235	-6.61235	-2.72516	157.184	993.671	-1.38222	1.34294
A_01_P1673401	0.032097	down	6.67557	-6.67557	-2.73889	21.625	179.182	-0.666867	2.07202	RAB3A	Macaca mulatta RAB3A, member RAS oncogene family (RAB3A), mRNA [NM_001257767]
A_01_P1814136	0.00468203	down	6.79775	-6.79775	-2.76506	29.4513	197.784	-1.09453	1.67053
A_01_P1776816	0.00286552	down	7.04853	-7.04853	-2.81732	21.9404	183.764	-0.257228	2.5601
A_01_P1720476	0.0367669	down	7.09492	-7.09492	-2.82679	32.598	136.616	-1.10514	1.72165	VWC2L	Uncharacterized protein [Source:UniProtKB/TrEMBL;Acc:F6X639] [ENSMMUT00000000557]
A_01_P1763496	0.011241	down	7.25331	-7.25331	-2.85864	52.0974	351.976	-0.307685	2.55095		Uncharacterized protein [Source:UniProtKB/TrEMBL;Acc:F7EAM1] [ENSMMUT00000017378]
A_01_P1803311	0.00926401	down	7.26205	-7.26205	-2.86038	29.5026	182.353	-0.923875	1.9365
A_01_P1800831	0.0341254	down	8.00789	-8.00789	-3.00142	22.7331	193.987	-0.240337	2.76109
A_01_P1703201	0.0120967	down	8.18038	-8.18038	-3.03217	32.9894	280.158	-0.41402	2.61815		Uncharacterized protein [Source:UniProtKB/TrEMBL;Acc:F7BB37] [ENSMMUT00000003187]
A_01_P1757876	0.0155329	down	8.1874	-8.1874	-3.03341	29.7315	146.723	-0.663099	2.37031		Uncharacterized protein [Source:UniProtKB/TrEMBL;Acc:F7BEU8] [ENSMMUT00000005407]
A_01_P1796476	0.00507072	down	8.27357	-8.27357	-3.04851	24.4347	160.949	-1.70283	1.34568	LRRC8B	Macaca mulatta leucine rich repeat containing 8 family, member B (LRRC8B), mRNA [NM_001261357]
A_01_P1832436	0.0402849	down	8.28289	-8.28289	-3.05013	29.4799	159.926	-1.20349	1.84664	ANKRD28	Uncharacterized protein [Source:UniProtKB/TrEMBL;Acc:F6V7T2] [ENSMMUT00000012772]
A_01_P010438	0.029889	down	8.77347	-8.77347	-3.13315	49.3462	240.042	-0.979827	2.15332	IL20	Uncharacterized protein [Source:UniProtKB/TrEMBL;Acc:F7HHX8] [ENSMMUT00000033157]
A_01_P1716946	0.0095093	down	8.89142	-8.89142	-3.15241	20.7148	191.359	-0.88258	2.26983		Uncharacterized protein [Source:UniProtKB/TrEMBL;Acc:F7F286] [ENSMMUT00000025525]
A_01_P1693381	0.00470687	down	8.91653	-8.91653	-3.15648	20.7245	144.354	-1.00829	2.1482	DIXDC1	Uncharacterized protein [Source:UniProtKB/TrEMBL;Acc:F6WSA9] [ENSMMUT00000024711]
A_01_P1810746	0.000445	down	8.94626	-8.94626	-3.16129	229.749	2400.45	-0.231019	2.93027	SERPINA2	PREDICTED: Macaca mulatta putative alpha-1-antitrypsin-related protein-like, transcript variant 1 (SERPINA2), mRNA [XM_001098235]
A_01_P005074	0.0155887	down	9.06239	-9.06239	-3.17989	19.7098	142.08	-1.8066	1.37329	DDX25	Uncharacterized protein [Source:UniProtKB/TrEMBL;Acc:F7AQN6] [ENSMMUT00000010678]
A_01_P013269	0.0250744	down	9.34926	-9.34926	-3.22485	31.92	129.269	-1.81365	1.41121	IL17RD	Uncharacterized protein [Source:UniProtKB/TrEMBL;Acc:F6U454] [ENSMMUT00000046454]
A_01_P1748116	0.0153724	down	9.41484	-9.41484	-3.23494	15.8076	174.953	-0.558243	2.67669		Uncharacterized protein [Source:UniProtKB/TrEMBL;Acc:F7HJ93] [ENSMMUT00000008719]
A_01_P1703471	0.0400289	down	9.67826	-9.67826	-3.27475	22.5193	134.7	-0.773721	2.50103		Uncharacterized protein [Source:UniProtKB/TrEMBL;Acc:F6XJQ6] [ENSMMUT00000012324]
A_01_P001661	0.0137959	down	10.1705	-10.1705	-3.34632	4019.41	34486.1	0.23309	3.57941	ADA	Uncharacterized protein [Source:UniProtKB/TrEMBL;Acc:F7AJ20] [ENSMMUT00000014833]
A_01_P1716236	0.0163249	down	10.2415	-10.2415	-3.35635	1406.53	12126.6	0.193807	3.55016	ADA	Uncharacterized protein [Source:UniProtKB/TrEMBL;Acc:F7AJ20] [ENSMMUT00000044965]
A_01_P000114	0.00282948	down	10.4593	-10.4593	-3.38672	63.4388	677.824	-1.55781	1.82891	TCN1	Uncharacterized protein [Source:UniProtKB/TrEMBL;Acc:F6QFX7] [ENSMMUT00000018989]
A_01_P1816621	0.00160358	down	10.5106	-10.5106	-3.39378	16.0496	158.63	-1.7045	1.68928
A_01_P1730681	0.0364836	down	10.5945	-10.5945	-3.40524	31.6869	141.389	-1.36769	2.03755		Uncharacterized protein [Source:UniProtKB/TrEMBL;Acc:F7DHJ2] [ENSMMUT00000042632]
A_01_P1726986	0.035996	down	10.6137	-10.6137	-3.40786	27.4996	178.738	-0.574235	2.83363	THRSP	Uncharacterized protein [Source:UniProtKB/TrEMBL;Acc:F7HK82] [ENSMMUT00000024566]
A_01_P002425	0.00488839	down	11.0195	-11.0195	-3.46199	17.802	191.445	-1.40184	2.06015
A_01_P008011	0.0178575	down	11.0241	-11.0241	-3.46259	13.9474	156.399	-0.974649	2.48794		TSA: Macaca mulatta Mamu_191328 mRNA sequence. [JV615295]
A_01_P1739006	0.00240309	down	11.2267	-11.2267	-3.48887	5.18561	63.1704	-1.15932	2.32954		Uncharacterized protein [Source:UniProtKB/TrEMBL;Acc:F6YGI5] [ENSMMUT00000038895]
A_01_P1783035	0.0406354	down	11.5694	-11.5694	-3.53224	22.8558	186.797	-0.782222	2.75002
A_01_P006945	0.00450913	down	12.1302	-12.1302	-3.60053	10.6076	159.513	-1.00035	2.60018	ZNF597	Uncharacterized protein [Source:UniProtKB/TrEMBL;Acc:F6YI70] [ENSMMUT00000026301]
A_01_P016766	0.00482049	down	12.7078	-12.7078	-3.66764	17.1976	140.346	-1.10513	2.56251
A_01_P1756366	0.0103008	down	12.7363	-12.7363	-3.67087	22.2366	177.766	-0.968941	2.70193		Uncharacterized protein [Source:UniProtKB/TrEMBL;Acc:F6PJ95] [ENSMMUT00000016296]
A_01_P1828951	0.0035012	down	12.8617	-12.8617	-3.68501	15.4718	157.23	-1.69515	1.98986
A_01_P1673821	0.00101023	down	12.9346	-12.9346	-3.69316	18.7783	235.802	-2.02568	1.66747	NAPSA	Uncharacterized protein [Source:UniProtKB/TrEMBL;Acc:F6Z3U7] [ENSMMUT00000038406]
A_01_P002427	0.00142066	down	14.5902	-14.5902	-3.86692	11.8462	184.902	-0.818313	3.04861	ITM2B	Macaca mulatta integral membrane protein 2B (ITM2B), mRNA [NM_001258055]
A_01_P1712671	0.041736	down	15.2119	-15.2119	-3.92712	38.8355	330.437	-1.43141	2.49571		Uncharacterized protein [Source:UniProtKB/TrEMBL;Acc:F6T6I7] [ENSMMUT00000039367]
A_01_P1788056	0.0217153	down	15.2261	-15.2261	-3.92847	27.1502	261.23	-1.48517	2.4433		nbl43e08.y1 Rhesus monkey lens. Unnormalized (nbl) Macaca mulatta cDNA clone nbl43e08 5', mRNA sequence [EG704127]
A_01_P1670786	0.00017	down	15.632	-15.632	-3.96643	211.95	4016.8	-0.0484525	3.91798	HBA2	Macaca mulatta hemoglobin, alpha 2 (HBA2), mRNA [NM_001044724]
A_01_P1795281	0.00255749	down	16.1381	-16.1381	-4.0124	13.3327	170.887	-1.0129	2.9995
A_01_P1800901	0.00258037	down	17.1986	-17.1986	-4.10422	11.2268	172.627	-1.10578	2.99844
A_01_P1741787	0.00141915	down	17.4768	-17.4768	-4.12737	10.2926	150.828	-1.07393	3.05344	LOC709980	Uncharacterized protein [Source:UniProtKB/TrEMBL;Acc:F6WU97] [ENSMMUT00000047832]
A_01_P1788286	0.00282594	down	17.7148	-17.7148	-4.14688	7.41325	135.766	-1.64186	2.50502
A_01_P006717	9.53e-05	down	18.3359	-18.3359	-4.1966	5.60884	103.534	-2.73736	1.45924	CLEC9A	Macaca mulatta C-type lectin domain family 9, member A (CLEC9A), mRNA [NM_001194664]
A_01_P1700611	0.00207223	down	20.7224	-20.7224	-4.37312	8.81789	195.107	-1.29685	3.07627		Uncharacterized protein [Source:UniProtKB/TrEMBL;Acc:H9H5U0] [ENSMMUT00000048355]
A_01_P1818341	0.0013547	down	21.2766	-21.2766	-4.41119	9.98172	193.009	-1.23997	3.17122
A_01_P1726606	2.84e-05	down	197.655	-197.655	-7.62684	5.02192	957.205	-1.34753	6.27931	HBB	hemoglobin subunit beta [Source:RefSeq peptide;Acc:NP_001157900] [ENSMMUT00000006877]
A_01_P1671806	4.21e-05	down	287.035	-287.035	-8.16508	24.2835	6500.78	-1.52863	6.63646	HBB	Macaca mulatta hemoglobin, beta (HBB), mRNA [NM_001164428]

## Sheet: Jejunum 6.7Gy_12d_vs_control 
Genes altered ≥2-fold at day 12 after 6.7Gy TBI in Jejunum.
ProbeName	p-value	regulation	FCAbsolute	Fold change	Log Fold change	[6.7Gy_12d](raw)	[Control](raw)	[6.7Gy_12d](normalized)	[Control](normalized)	GeneSymbol	Description	GeneName
A_01_P002750	0.000108	up	155.526	155.526	7.28101	28135	220.904	4.84208	-2.43893	FABP6	Uncharacterized protein [Source:UniProtKB/TrEMBL;Acc:F6UZ52] [ENSMMUT00000032465]	fatty acid binding protein 6, ileal
A_01_P1706106	0.0240157	up	52.0244	52.0244	5.70112	393.107	7.09672	1.97627	-3.72485	KLK3	Macaca mulatta kallikrein 3 (KLK3), mRNA [NM_001042776]	kallikrein 3
A_01_P009443	4.88e-05	up	37.447	37.447	5.22678	2219.19	64.8592	5.12408	-0.102696	UGT3A1	Uncharacterized protein [Source:UniProtKB/TrEMBL;Acc:F7EZJ1] [ENSMMUT00000009651]	UDP glycosyltransferase 3 family, polypeptide A1
A_01_P011852	0.00657002	up	36.8151	36.8151	5.20223	383.494	13.4229	4.1211	-1.08113	BEST2	Uncharacterized protein [Source:UniProtKB/TrEMBL;Acc:F7H148] [ENSMMUT00000008789]	bestrophin 2
A_01_P1826706	0.0375809	up	18.4127	18.4127	4.20263	69.8938	7.04079	3.23972	-0.962916		TSA: Macaca mulatta Mamu_61931 mRNA sequence. [JV461081]
A_01_P1751636	0.0022932	up	14.7756	14.7756	3.88514	133.51	10.3354	3.9548	0.069652	UGT3A1	Uncharacterized protein [Source:UniProtKB/TrEMBL;Acc:F7EZJ1] [ENSMMUT00000009652]	UDP glycosyltransferase 3 family, polypeptide A1
A_01_P007724	0.0208218	up	11.3768	11.3768	3.50802	5962.74	746.002	2.11864	-1.38938	LOC715361	Uncharacterized protein [Source:UniProtKB/TrEMBL;Acc:F7GCC3] [ENSMMUT00000019212]	protein FAM151A-like
A_01_P1670961	0.00722043	up	8.58121	8.58121	3.10118	1132.89	156.935	1.95459	-1.14659	CCL20	Macaca mulatta chemokine (C-C motif) ligand 20 (CCL20), mRNA [NM_001032854]	chemokine (C-C motif) ligand 20
A_01_P1766131	0.0235394	up	8.57433	8.57433	3.10002	1962.45	308.258	1.96539	-1.13463	LOC715361	Uncharacterized protein [Source:UniProtKB/TrEMBL;Acc:F7GCC3] [ENSMMUT00000019213]	protein FAM151A-like
A_01_P1671741	0.0315201	up	8.4714	8.4714	3.0826	314.175	32.1622	2.10062	-0.981981	NLRP7	Macaca mulatta NLR family, pyrin domain containing 7 (NLRP7), transcript variant 1, mRNA [NM_001114353]	NLR family, pyrin domain containing 7
A_01_P1832946	0.00511144	up	8.41943	8.41943	3.07372	102.197	14.5611	2.95877	-0.114953
A_01_P009749	0.046167	up	8.4032	8.4032	3.07094	602.162	105.169	1.25082	-1.82012	SLC5A11	Uncharacterized protein [Source:UniProtKB/TrEMBL;Acc:F6RCQ2] [ENSMMUT00000039440]	solute carrier family 5 (sodium/glucose cotransporter), member 11
A_01_P1723681	0.0250813	up	7.16219	7.16219	2.8404	186.914	22.5284	1.02612	-1.81428	CYP1D1	Macaca mulatta cytochrome P450 1D1 (CYP1D1), mRNA [NM_001246671]	cytochrome P450 1D1
A_01_P1771071	0.00097	up	6.7997	6.7997	2.76547	764.53	125.962	2.91547	0.150002	FAU	ILLUMIGEN_MCQ_2044 Katze_MMLG Macaca mulatta cDNA 5' similar to human PSG5 (Hs.251850), mRNA sequence [CK231362]	Finkel-Biskis-Reilly murine sarcoma virus (FBR-MuSV) ubiquitously expressed
A_01_P1832947	0.00276172	up	6.19826	6.19826	2.63186	104.042	18.7568	2.34913	-0.282732
A_01_P003853	0.0246294	up	6.15042	6.15042	2.62069	4334.12	850.273	1.07064	-1.55004	SLC1A1	Macaca mulatta solute carrier family 1 (neuronal/epithelial high affinity glutamate transporter, system Xag), member 1 (SLC1A1), mRNA [NM_001265831]	solute carrier family 1 (neuronal/epithelial high affinity glutamate transporter, system Xag), member 1
A_01_P1772361	0.0140626	up	5.67292	5.67292	2.50409	97.5344	19.6252	2.78709	0.282996
A_01_P000784	0.0351818	up	5.53184	5.53184	2.46776	439.896	105.131	-0.252419	-2.72018		metallothionein 1E [Source:RefSeq peptide;Acc:NP_001182759] [ENSMMUT00000014520]
A_01_P1785066	0.000146	up	5.08341	5.08341	2.3458	439.032	96.4568	2.2531	-0.0926968
A_01_P012226	0.00827943	up	5.06153	5.06153	2.33957	144.175	31.6238	-0.249672	-2.58924	MMP12	Uncharacterized protein [Source:UniProtKB/TrEMBL;Acc:F6YVM2] [ENSMMUT00000006029]	matrix metallopeptidase 12 (macrophage elastase)
A_01_P012361	0.000231	up	4.47115	4.47115	2.16064	15020.2	3719.41	-1.233	-3.39364	MT2A	Metallothionein [Source:UniProtKB/TrEMBL;Acc:F6Z1I3] [ENSMMUT00000031285]	metallothionein 2A
A_01_P1738911	0.000456	up	4.44721	4.44721	2.1529	238.518	60.2027	1.60897	-0.543929	RIMS2	Uncharacterized protein [Source:UniProtKB/TrEMBL;Acc:F6R875] [ENSMMUT00000027260]	regulating synaptic membrane exocytosis 2
A_01_P017481	0.0307648	up	4.43267	4.43267	2.14818	624.015	174.597	1.13384	-1.01433		Uncharacterized protein [Source:UniProtKB/TrEMBL;Acc:F6XLC3] [ENSMMUT00000018681]
A_01_P005478	0.0176887	up	4.42216	4.42216	2.14475	680.641	176.117	2.47725	0.332499	ASPA	Macaca mulatta aspartoacylase (ASPA), mRNA [NM_001261267]	aspartoacylase
A_01_P009806	0.00288047	up	4.34186	4.34186	2.11831	851.152	225.884	1.94128	-0.17703
A_01_P1827086	0.0219343	up	4.32535	4.32535	2.11282	141.228	40.124	1.94028	-0.17254
A_01_P013547	0.0110925	up	4.30868	4.30868	2.10725	119.636	33.5274	1.2031	-0.904141		TSA: Macaca mulatta Mamu_545481 mRNA sequence. [JV703559]
A_01_P008116	0.000136	up	4.30842	4.30842	2.10716	1713.54	433.07	0.842725	-1.26444	WIF1	Macaca mulatta WNT inhibitory factor 1 (WIF1), mRNA [NM_001260671]	WNT inhibitory factor 1
A_01_P1741891	0.0319287	up	4.29943	4.29943	2.10414	46.5694	13.4439	1.53763	-0.566516		Uncharacterized protein [Source:UniProtKB/TrEMBL;Acc:F7FX75] [ENSMMUT00000015489]
A_01_P1698036	0.00398724	up	3.94528	3.94528	1.98013	277.859	80.6371	0.719707	-1.26042	CCL8	C-C motif chemokine 8 precursor [Source:RefSeq peptide;Acc:NP_001028023] [ENSMMUT00000013668]	chemokine (C-C motif) ligand 8
A_01_P1694291	0.00303891	up	3.87571	3.87571	1.95446	91.4546	26.4426	0.569226	-1.38523	WIF1	Macaca mulatta WNT inhibitory factor 1 (WIF1), mRNA [NM_001260671]	WNT inhibitory factor 1
A_01_P1718111	0.0468073	up	3.80578	3.80578	1.92819	62.3361	15.8347	1.68062	-0.247571		Uncharacterized protein [Source:UniProtKB/TrEMBL;Acc:F6SKY9] [ENSMMUT00000044160]
A_01_P008944	0.012122	up	3.75391	3.75391	1.90839	30834.3	9049.98	1.41655	-0.49184	GUCA2A	Uncharacterized protein [Source:UniProtKB/TrEMBL;Acc:F7GUF3] [ENSMMUT00000020412]	guanylate cyclase activator 2A (guanylin)
A_01_P001599	0.0129915	up	3.74697	3.74697	1.90572	38662.1	12129.3	-0.845601	-2.75133		Uncharacterized protein [Source:UniProtKB/TrEMBL;Acc:F7GIT0] [ENSMMUT00000022653]
A_01_P002702	0.0491159	up	3.74323	3.74323	1.90428	2412.06	647.11	1.27948	-0.624804	KLK15	Uncharacterized protein [Source:UniProtKB/TrEMBL;Acc:F6V9G9] [ENSMMUT00000002817]	kallikrein-related peptidase 15
A_01_P1757986	0.00528444	up	3.70966	3.70966	1.89129	117.187	35.0394	0.473019	-1.41827	SLC6A20	Transporter [Source:UniProtKB/TrEMBL;Acc:F7B2G1] [ENSMMUT00000014711]	solute carrier family 6 (proline IMINO transporter), member 20
A_01_P013452	0.0492723	up	3.62885	3.62885	1.85951	5898.71	2035.56	-0.671601	-2.53111		metallothionein 1B [Source:HGNC Symbol;Acc:7394] [ENSMMUT00000039324]
A_01_P007279	0.0463856	up	3.62117	3.62117	1.85646	102.269	31.706	0.227772	-1.62868	HPDL	4-hydroxyphenylpyruvate dioxygenase [Source:UniProtKB/TrEMBL;Acc:F7GQP6] [ENSMMUT00000028234]	4-hydroxyphenylpyruvate dioxygenase-like
A_01_P1798141	0.0131097	up	3.62009	3.62009	1.85603	101.695	33.4842	1.49794	-0.358089		Uncharacterized protein [Source:UniProtKB/TrEMBL;Acc:F6QFM9] [ENSMMUT00000005111]
A_01_P001703	0.00568615	up	3.61679	3.61679	1.85471	22757.7	7161.94	-1.12237	-2.97708	MT1X	Metallothionein [Source:UniProtKB/TrEMBL;Acc:F7GC79] [ENSMMUT00000019218]	metallothionein 1X
A_01_P1833821	0.0130278	up	3.60601	3.60601	1.8504	21986.2	7125.19	-1.07585	-2.92626	MT2A	PREDICTED: Macaca mulatta metallothionein 2A, transcript variant 2 (MT2A), mRNA [XM_001092916]	metallothionein 2A
A_01_P017416	0.043068	up	3.6039	3.6039	1.84956	529.636	175.334	0.290331	-1.55923	SCTR	Uncharacterized protein [Source:UniProtKB/TrEMBL;Acc:F6TRW6] [ENSMMUT00000015554]	secretin receptor
A_01_P1803701	0.0205795	up	3.60136	3.60136	1.84854	1671.05	552.828	2.3191	0.470562
A_01_P003615	0.0226832	up	3.41882	3.41882	1.7735	219.588	65.4486	0.312288	-1.46121	BMP7	Bone morphogenetic protein 7; Uncharacterized protein [Source:UniProtKB/TrEMBL;Acc:F6ZJT0] [ENSMMUT00000045146]	bone morphogenetic protein 7
A_01_P1739086	0.0385865	up	3.40324	3.40324	1.76691	32.486	10.9219	1.37538	-0.391528
A_01_P003265	0.0187143	up	3.38006	3.38006	1.75705	107.344	37.4731	1.91711	0.160056	ZP2	Uncharacterized protein; Zona pellucida glycoprotein 2 [Source:UniProtKB/TrEMBL;Acc:F7DCB4] [ENSMMUT00000023550]	zona pellucida glycoprotein 2 (sperm receptor)
A_01_P018319	0.0158134	up	3.35962	3.35962	1.7483	14004	4768.1	-1.02838	-2.77667	MT4	Metallothionein [Source:UniProtKB/TrEMBL;Acc:F7GKS5] [ENSMMUT00000022652]	metallothionein 4
A_01_P1807446	0.000832	up	3.33743	3.33743	1.73874	55.0084	18.306	0.971878	-0.76686		TSA: Macaca mulatta Mamu_151189 mRNA sequence. [JV543553]
A_01_P1680181	0.0175078	up	3.33427	3.33427	1.73737	20815.1	7300.68	-1.18261	-2.91998	MT1E	Macaca mulatta metallothionein 1E (MT1E), mRNA [NM_001195830]	metallothionein 1E
A_01_P1789651	0.0301175	up	3.31282	3.31282	1.72806	96.8711	35.2394	1.04978	-0.678278
A_01_P016695	0.0219989	up	3.29431	3.29431	1.71998	3252.53	1045.37	-0.334315	-2.05429	GDF15	Uncharacterized protein [Source:UniProtKB/TrEMBL;Acc:F7H6G3] [ENSMMUT00000029799]	growth differentiation factor 15
A_01_P1751996	0.0244607	up	3.28913	3.28913	1.71771	61.7325	18.4442	0.653866	-1.06384	ELOVL7	Macaca mulatta ELOVL fatty acid elongase 7 (ELOVL7), mRNA [NM_001194255]	ELOVL fatty acid elongase 7
A_01_P010445	0.0219145	up	3.26628	3.26628	1.70765	41595.1	14888.5	-0.840836	-2.54848	MT1E	Macaca mulatta metallothionein 1E (MT1E), mRNA [NM_001195830]	metallothionein 1E
A_01_P009756	0.0184508	up	3.21439	3.21439	1.68454	127.994	46.3317	0.205444	-1.4791
A_01_P1828646	0.0258447	up	3.17106	3.17106	1.66497	282.154	102.967	1.08378	-0.581184
A_01_P002062	0.0160508	up	3.16946	3.16946	1.66424	151.341	50.6248	-1.22025	-2.88448
A_01_P1719861	0.0322369	up	3.16259	3.16259	1.66111	100.894	36.8281	1.16478	-0.496325		Uncharacterized protein [Source:UniProtKB/TrEMBL;Acc:F7CB90] [ENSMMUT00000027658]
A_01_P1678331	0.0419646	up	3.14361	3.14361	1.65242	117.52	40.4021	1.21281	-0.439618	ABO	Uncharacterized protein [Source:UniProtKB/TrEMBL;Acc:F6WUL4] [ENSMMUT00000021162]	ABO blood group (transferase A, alpha 1-3-N-acetylgalactosaminyltransferase; transferase B, alpha 1-3-galactosyltransferase)
A_01_P1670477	0.00238369	up	3.11356	3.11356	1.63856	51.5303	18.3766	0.524194	-1.11437	CCL8	Macaca mulatta chemokine (C-C motif) ligand 8 (CCL8), mRNA [NM_001032851]	chemokine (C-C motif) ligand 8
A_01_P004588	0.0334531	up	3.05658	3.05658	1.61192	7358.77	2845.16	1.49015	-0.12177	AADAC	Uncharacterized protein [Source:UniProtKB/TrEMBL;Acc:F7G6L8] [ENSMMUT00000002358]	arylacetamide deacetylase
A_01_P001065	0.0497883	up	3.01924	3.01924	1.59419	8173.05	3235.38	-0.402556	-1.99674	LOC708983	Metallothionein [Source:UniProtKB/TrEMBL;Acc:F6PZ84] [ENSMMUT00000039325]	metallothionein-2-like
A_01_P1781306	0.0365555	up	3.01591	3.01591	1.59259	46.5061	17.0016	1.81058	0.21799
A_01_P1740861	0.00115758	up	3.00015	3.00015	1.58504	328.814	122.061	-0.930402	-2.51544	EDA2R	Macaca mulatta ectodysplasin A2 receptor (EDA2R), mRNA [NM_001193467]	ectodysplasin A2 receptor
A_01_P1671791	0.0256278	up	2.99741	2.99741	1.58372	118.874	45.0962	0.429039	-1.15468	FCGR3	Macaca mulatta Fc-gamma RIII (FCGR3), transcript variant 1, mRNA [NM_001271653]	Fc-gamma RIII
A_01_P1728431	0.0290724	up	2.98535	2.98535	1.5779	612.902	249.256	0.74919	-0.828708		Uncharacterized protein [Source:UniProtKB/TrEMBL;Acc:F7HH68] [ENSMMUT00000043203]
A_01_P018704	0.00449048	up	2.97918	2.97918	1.57492	293.488	108.94	1.52722	-0.0476962	RNF152	RING finger protein 152 [Source:RefSeq peptide;Acc:NP_001180763] [ENSMMUT00000003453]	ring finger protein 152
A_01_P1818026	0.0006	up	2.93977	2.93977	1.5557	552.492	210.008	1.48672	-0.0689815
A_01_P1808926	0.0051433	up	2.91231	2.91231	1.54217	61.413	23.7677	1.14957	-0.392597
A_01_P002747	0.0346852	up	2.89827	2.89827	1.53519	3975.24	1523	0.981784	-0.553409	OSR2	Macaca mulatta odd-skipped related 2 (Drosophila) (OSR2), mRNA [NM_001267000]	odd-skipped related 2 (Drosophila)
A_01_P1770156	0.000806	up	2.83668	2.83668	1.5042	547.045	215.722	1.42222	-0.0819869	SOAT1	Uncharacterized protein [Source:UniProtKB/TrEMBL;Acc:F7AU50] [ENSMMUT00000044776]	sterol O-acyltransferase 1-like
A_01_P1769766	0.0150171	up	2.83371	2.83371	1.50269	80.0499	30.0301	0.553518	-0.949176		Uncharacterized protein [Source:UniProtKB/TrEMBL;Acc:F7FXU5] [ENSMMUT00000045019]
A_01_P1786196	0.0367205	up	2.82599	2.82599	1.49875	131.248	55.6797	1.02184	-0.476915
A_01_P014171	0.0413568	up	2.8199	2.8199	1.49564	231.384	83.3936	0.675386	-0.820258
A_01_P1704036	0.00065	up	2.816	2.816	1.49364	266.839	104.173	1.40814	-0.0855031	CRTC1	Uncharacterized protein [Source:UniProtKB/TrEMBL;Acc:F6Z620] [ENSMMUT00000038651]	CREB regulated transcription coactivator 1
A_01_P015345	0.0385325	up	2.81322	2.81322	1.49222	474.335	200.879	1.72049	0.228268	NKAPL	Uncharacterized protein [Source:UniProtKB/TrEMBL;Acc:F7EJZ3] [ENSMMUT00000010096]	NFKB activating protein-like
A_01_P1728841	0.0129148	up	2.80067	2.80067	1.48577	641.001	260.518	1.2574	-0.22837	ZNF438	Uncharacterized protein [Source:UniProtKB/TrEMBL;Acc:F7B754] [ENSMMUT00000011016]	zinc finger protein 438
A_01_P1819236	0.00361158	up	2.78884	2.78884	1.47967	430.309	168.669	1.35042	-0.129243
A_01_P011203	0.0267313	up	2.78187	2.78187	1.47605	10092.1	4148.66	0.752868	-0.723187	NUDT1	Macaca mulatta nudix (nucleoside diphosphate linked moiety X)-type motif 1 (NUDT1), mRNA [NM_001261225]	nudix (nucleoside diphosphate linked moiety X)-type motif 1
A_01_P1803441	0.0366054	up	2.70111	2.70111	1.43355	156.984	64.9931	1.16655	-0.267007		TSA: Macaca mulatta Mamu_557822 mRNA sequence. [JV716757]
A_01_P1824791	0.00592875	up	2.68669	2.68669	1.42583	83.9716	35.3223	1.22645	-0.199375	RNF152	RING finger protein 152 [Source:RefSeq peptide;Acc:NP_001180763] [ENSMMUT00000003453]	ring finger protein 152
A_01_P019608	0.0481516	up	2.68159	2.68159	1.42309	411.938	160.102	0.59811	-0.824976		TSA: Macaca mulatta Mamu_482206 mRNA sequence. [JV642876]
A_01_P1692421	0.00860434	up	2.67936	2.67936	1.42189	138.538	59.0389	0.893308	-0.52858	IL10	Interleukin-10 [Source:UniProtKB/Swiss-Prot;Acc:P51496] [ENSMMUT00000033151]	interleukin 10
A_01_P1681201	0.0353968	up	2.66037	2.66037	1.41163	5271.7	2271.06	0.386167	-1.02546	CD9	Macaca mulatta CD9 molecule (CD9), mRNA [NM_001260661]	CD9 molecule
A_01_P1807586	0.0290503	up	2.60046	2.60046	1.37877	1206.53	476.586	-0.422362	-1.80113
A_01_P1732651	0.0401351	up	2.57913	2.57913	1.36689	37.3937	16.9319	1.37685	0.00996065		Uncharacterized protein [Source:UniProtKB/TrEMBL;Acc:F7AEQ5] [ENSMMUT00000003263]
A_01_P009715	0.0236506	up	2.56172	2.56172	1.35711	141.813	63.4671	0.858221	-0.49889		Uncharacterized protein [Source:UniProtKB/TrEMBL;Acc:F6WI46] [ENSMMUT00000008443]
A_01_P1718826	0.00154204	up	2.56106	2.56106	1.35674	53.2039	23.3574	1.05114	-0.305596	LOC712577	tumor necrosis factor receptor superfamily, member 13C [Source:HGNC Symbol;Acc:17755] [ENSMMUT00000004749]	tumor necrosis factor receptor superfamily member 13C-like
A_01_P1752226	0.0407198	up	2.5515	2.5515	1.35134	34.4336	15.119	-0.281077	-1.63242	FAM169A	Macaca mulatta family with sequence similarity 169, member A (FAM169A), mRNA [NM_001194120]	family with sequence similarity 169, member A
A_01_P1825746	0.0185119	up	2.54961	2.54961	1.35028	827.774	375.403	0.768795	-0.58148
A_01_P008952	0.00394277	up	2.54599	2.54599	1.34823	5056.33	2230.58	0.807568	-0.540659		Uncharacterized protein [Source:UniProtKB/TrEMBL;Acc:F7EW64] [ENSMMUT00000012480]
A_01_P013845	0.00111278	up	2.5381	2.5381	1.34375	2179.81	947.114	1.23723	-0.10652		TSA: Macaca mulatta Mamu_323870 mRNA sequence. [JV699243]
A_01_P1795246	0.0264744	up	2.48786	2.48786	1.3149	38.5602	17.8899	0.790698	-0.524206
A_01_P016844	0.0157022	up	2.44317	2.44317	1.28875	12754	5847.53	1.00431	-0.284442	NFKBIA	Macaca mulatta nuclear factor of kappa light polypeptide gene enhancer in B-cells inhibitor, alpha (NFKBIA), mRNA [NM_001257750]	nuclear factor of kappa light polypeptide gene enhancer in B-cells inhibitor, alpha
A_01_P1816261	0.0117347	up	2.42854	2.42854	1.28009	169.748	79.129	0.0853331	-1.19476
A_01_P1790056	0.0444449	up	2.42375	2.42375	1.27724	57.4565	25.1516	1.02702	-0.250224
A_01_P1780896	0.0393419	up	2.41375	2.41375	1.27128	62.9861	30.3684	0.852182	-0.419094
A_01_P1696121	0.0181803	up	2.41302	2.41302	1.27084	778.396	340.358	0.960854	-0.309989	HSD11B2	Uncharacterized protein [Source:UniProtKB/TrEMBL;Acc:F7H597] [ENSMMUT00000011241]	hydroxysteroid (11-beta) dehydrogenase 2
A_01_P014400	0.0278085	up	2.41146	2.41146	1.26991	101.496	43.3464	0.887919	-0.381988	RETN	Macaca mulatta resistin (RETN), mRNA [NM_001243087]	resistin
A_01_P1678896	0.0479409	up	2.38618	2.38618	1.2547	461.835	224.36	0.324144	-0.93056	TMEM252	Macaca mulatta transmembrane protein 252 (TMEM252), mRNA [NM_001193966]	transmembrane protein 252
A_01_P1795771	0.0193487	up	2.38024	2.38024	1.25111	170.93	81.1255	1.1688	-0.0823066
A_01_P1808536	0.00675428	up	2.37913	2.37913	1.25043	52.1856	24.8438	0.94439	-0.306042
A_01_P1805671	0.0199355	up	2.36152	2.36152	1.23971	326.345	157.711	1.44586	0.206143	LOC706413	PREDICTED: Macaca mulatta hypothetical LOC706413 (LOC706413), mRNA [XM_001101700]	uncharacterized LOC706413
A_01_P1833472	0.0310343	up	2.35523	2.35523	1.23587	1583.03	765.406	0.726426	-0.509442		TSA: Macaca mulatta Mamu_34682 mRNA sequence. [JV523471]
A_01_P013816	0.0189234	up	2.32658	2.32658	1.21821	2360.96	1142.25	0.792964	-0.425246		TSA: Macaca mulatta Mamu_247176 mRNA sequence. [JV566541]
A_01_P1739486	0.0310253	up	2.31718	2.31718	1.21237	120.864	59.3368	0.893312	-0.319057	LRRC24	Macaca mulatta leucine rich repeat containing 24 (LRRC24), mRNA [NM_001266763]	leucine rich repeat containing 24
A_01_P1816626	0.00187884	up	2.27595	2.27595	1.18647	107.739	52.498	1.13366	-0.0528105
A_01_P1772656	0.0337665	up	2.27366	2.27366	1.18502	107.642	53.7024	-0.237073	-1.42209	LOC100429499	PREDICTED: Macaca mulatta hypothetical LOC100429499 (LOC100429499), miscRNA [XR_091639]	uncharacterized LOC100429499
A_01_P1799526	0.0215725	up	2.26578	2.26578	1.18001	283095	141629	1.4559	0.275894		cytochrome c oxidase subunit II (mitochondrion) [Source:RefSeq peptide;Acc:YP_026107] [ENSMMUT00000038271]
A_01_P1829411	0.0134576	up	2.25401	2.25401	1.17249	158.558	79.038	1.05305	-0.119442
A_01_P1758576	0.0270314	up	2.25158	2.25158	1.17094	166.842	85.0059	1.25113	0.0801941		Uncharacterized protein [Source:UniProtKB/TrEMBL;Acc:F7CU46] [ENSMMUT00000027616]
A_01_P1767226	0.022127	up	2.2466	2.2466	1.16775	113.331	56.1812	0.517321	-0.650425	LOC705865	Uncharacterized protein [Source:UniProtKB/TrEMBL;Acc:F7ENL9] [ENSMMUT00000005066]	transmembrane protein C1orf162-like
A_01_P1754756	0.0472793	up	2.24164	2.24164	1.16456	1209.18	571.031	1.04516	-0.119398	HPSE	Uncharacterized protein [Source:UniProtKB/TrEMBL;Acc:F6XCE6] [ENSMMUT00000018725]	heparanase
A_01_P1786466	0.0491275	up	2.24021	2.24021	1.16363	38.2134	19.5143	0.110756	-1.05288	PCDH9	Macaca mulatta protocadherin 9 (PCDH9), mRNA [NM_001258186]	protocadherin 9
A_01_P006347	0.00666569	up	2.23567	2.23567	1.16071	2550.58	1287.41	-1.29264	-2.45334	LOC702286	metallothionein 1F [Source:HGNC Symbol;Acc:7398] [ENSMMUT00000039321]	uncharacterized LOC702286
A_01_P1705281	0.0225662	up	2.23486	2.23486	1.16019	187.876	96.0028	0.536705	-0.62348		Uncharacterized protein [Source:UniProtKB/TrEMBL;Acc:F6Z2M1] [ENSMMUT00000018826]
A_01_P1805326	0.0103489	up	2.22417	2.22417	1.15327	35.4562	17.17	0.534327	-0.618942	SYNE1	PREDICTED: Macaca mulatta spectrin repeat containing, nuclear envelope 1 (SYNE1), mRNA [XM_001100631]	spectrin repeat containing, nuclear envelope 1
A_01_P009256	0.0212971	up	2.21392	2.21392	1.1466	639.506	326.557	-0.0907278	-1.23733	ALDH1A2	Uncharacterized protein [Source:UniProtKB/TrEMBL;Acc:F7D2X2] [ENSMMUT00000027399]	aldehyde dehydrogenase 1 family, member A2
A_01_P000981	0.00707398	up	2.21233	2.21233	1.14557	7598.93	3883.16	1.24035	0.0947876	PRDX6	Macaca mulatta peroxiredoxin 6 (PRDX6), mRNA [NM_001266085]	peroxiredoxin 6
A_01_P1826341	0.0283783	up	2.21186	2.21186	1.14526	55.8799	27.7622	0.354177	-0.791083		TSA: Macaca mulatta Mamu_532680 mRNA sequence. [JU343478]
A_01_P008066	0.047495	up	2.20601	2.20601	1.14144	86.4272	43.0215	0.202221	-0.939218	FGD6	Uncharacterized protein [Source:UniProtKB/TrEMBL;Acc:F7A0I9] [ENSMMUT00000026573]	FYVE, RhoGEF and PH domain containing 6
A_01_P019976	0.000706	up	2.20407	2.20407	1.14017	2177.98	1087.3	1.27075	0.13058		TSA: Macaca mulatta Mamu_580528 mRNA sequence. [JV714462]
A_01_P018810	0.00942968	up	2.19454	2.19454	1.13392	18892.9	9181.91	0.975054	-0.158867	HSD11B2	Uncharacterized protein [Source:UniProtKB/TrEMBL;Acc:F7H597] [ENSMMUT00000011241]	hydroxysteroid (11-beta) dehydrogenase 2
A_01_P1705186	0.00102329	up	2.18868	2.18868	1.13006	1389.08	697.585	0.996994	-0.13307	MIA	melanoma-derived growth regulatory protein precursor [Source:RefSeq peptide;Acc:NP_001248211] [ENSMMUT00000019136]	melanoma inhibitory activity
A_01_P007466	0.0164958	up	2.18405	2.18405	1.127	120.126	62.1812	0.7634	-0.363605	RFX6	Uncharacterized protein [Source:UniProtKB/TrEMBL;Acc:F7HIL9] [ENSMMUT00000024167]	regulatory factor X, 6
A_01_P1671411	0.00711368	up	2.18341	2.18341	1.12658	134.194	66.4121	1.43538	0.308799	TLR9	Macaca mulatta toll-like receptor 9 (TLR9), mRNA [NM_001130431]	toll-like receptor 9
A_01_P1801096	0.00286721	up	2.17899	2.17899	1.12366	5657.18	2905.14	0.217475	-0.906184		TSA: Macaca mulatta Mamu_184645 mRNA sequence. [JV620165]
A_01_P1734091	0.0377777	up	2.17295	2.17295	1.11966	37.457	17.7252	0.897132	-0.222526		Uncharacterized protein [Source:UniProtKB/TrEMBL;Acc:F7DE65] [ENSMMUT00000030662]
A_01_P010015	0.0489409	up	2.17293	2.17293	1.11964	52.8515	27.3082	0.923882	-0.195761	KLKB1	Uncharacterized protein [Source:UniProtKB/TrEMBL;Acc:F6PJA8] [ENSMMUT00000016295]	plasma kallikrein-like
A_01_P1786319	0.0353288	up	2.16209	2.16209	1.11243	807.104	423.318	0.64189	-0.470539
A_01_P1778447	0.0201324	up	2.15023	2.15023	1.10449	45.9025	23.9871	1.26558	0.161087		Uncharacterized protein [Source:UniProtKB/TrEMBL;Acc:F7DAM0] [ENSMMUT00000039723]
A_01_P1746861	0.00892584	up	2.14783	2.14783	1.10288	164.611	83.64	0.940623	-0.162256		Uncharacterized protein [Source:UniProtKB/TrEMBL;Acc:F7BYA1] [ENSMMUT00000007210]
A_01_P008440	0.00368403	up	2.14553	2.14553	1.10134	483.782	250.754	0.981141	-0.120196
A_01_P1714311	0.0105895	up	2.13807	2.13807	1.09631	298.544	149.792	1.0817	-0.0146086	LOC713877	NEDD4 binding protein 2-like 2 [Source:HGNC Symbol;Acc:26916] [ENSMMUT00000010053]	uncharacterized LOC713877
A_01_P1779751	0.0258362	up	2.1365	2.1365	1.09525	32.8183	16.6921	0.977649	-0.1176
A_01_P1762166	0.00798746	up	2.11593	2.11593	1.08129	3724.46	1985.78	1.05015	-0.0311387	SLC26A3	Uncharacterized protein [Source:UniProtKB/TrEMBL;Acc:F6W495] [ENSMMUT00000024774]	solute carrier family 26, member 3
A_01_P1813966	0.0227235	up	2.11017	2.11017	1.07736	2582.27	1316.79	0.74842	-0.328938
A_01_P007190	0.0404217	up	2.10941	2.10941	1.07684	6426.39	3507.38	0.449183	-0.627653	CHGA	Macaca mulatta chromogranin A (parathyroid secretory protein 1) (CHGA), mRNA [NM_001278450]	chromogranin A (parathyroid secretory protein 1)
A_01_P007728	0.0420305	up	2.09167	2.09167	1.06466	414.389	217.587	0.253472	-0.811185	MLKL	Uncharacterized protein [Source:UniProtKB/TrEMBL;Acc:F7HMN4] [ENSMMUT00000011711]	mixed lineage kinase domain-like
A_01_P1779546	0.0261937	up	2.08887	2.08887	1.06272	544.898	297.038	0.640645	-0.422079
A_01_P1777526	0.0188101	up	2.0879	2.0879	1.06205	246.603	132.576	0.646939	-0.415114
A_01_P001313	0.0253058	up	2.08357	2.08357	1.05906	1020.31	567.844	1.01862	-0.0404346	ARRDC4	Uncharacterized protein [Source:UniProtKB/TrEMBL;Acc:F7HBD6] [ENSMMUT00000009097]	arrestin domain containing 4
A_01_P002842	0.00361753	up	2.08118	2.08118	1.0574	1810.51	973.636	0.947215	-0.110188	DOC2A	Double C2-like domain-containing protein alpha; Uncharacterized protein [Source:UniProtKB/TrEMBL;Acc:F6UCY2] [ENSMMUT00000039401]	double C2-like domains, alpha
A_01_P016170	0.0402105	up	2.05888	2.05888	1.04186	1119.7	617.514	1.06746	0.025594	LOC714083	SWT1 RNA endoribonuclease homolog (S. cerevisiae) [Source:HGNC Symbol;Acc:16785] [ENSMMUT00000019484]	uncharacterized protein C1orf26-like
A_01_P1821661	0.0401256	up	2.05659	2.05659	1.04025	9092.55	5076.26	0.377116	-0.663137
A_01_P1750380	0.0273224	up	2.05624	2.05624	1.04001	157.083	86.9061	1.26959	0.22958		Uncharacterized protein [Source:UniProtKB/TrEMBL;Acc:F7DAM0] [ENSMMUT00000039723]
A_01_P001610	0.0300338	up	2.05166	2.05166	1.03679	1411.93	746.993	0.515676	-0.521118	ENDOD1	endonuclease domain-containing 1 protein precursor [Source:RefSeq peptide;Acc:NP_001247629] [ENSMMUT00000010696]	endonuclease domain containing 1
A_01_P1741076	0.0440522	up	2.0495	2.0495	1.03527	197.522	111.353	0.625788	-0.409485	CHIC1	Uncharacterized protein [Source:UniProtKB/TrEMBL;Acc:F6UCU1] [ENSMMUT00000047938]	cysteine-rich hydrophobic domain 1
A_01_P1824236	0.0044377	up	2.04902	2.04902	1.03493	175.483	95.3066	1.20646	0.17153
A_01_P1833471	0.00479778	up	2.03898	2.03898	1.02784	1589.36	861.145	0.606326	-0.421518
A_01_P1761536	0.00433114	up	2.03822	2.03822	1.02731	43.569	23.3393	0.71427	-0.313039	CRHR2	Uncharacterized protein [Source:UniProtKB/TrEMBL;Acc:F6VVV8] [ENSMMUT00000042195]	corticotropin releasing hormone receptor 2
A_01_P1813506	0.045677	up	2.02841	2.02841	1.02035	48.7517	25.924	0.960521	-0.0598272		TSA: Macaca mulatta Mamu_98405 mRNA sequence. [JV488118]
A_01_P010917	0.00765737	up	2.02479	2.02479	1.01777	312.913	169.289	0.186949	-0.830823	LRP4	Uncharacterized protein [Source:UniProtKB/TrEMBL;Acc:F6SZP3] [ENSMMUT00000018375]	low density lipoprotein receptor-related protein 4
A_01_P000609	0.010882	up	2.01993	2.01993	1.01431	1616.83	865.401	0.520569	-0.493737	PAQR6	Uncharacterized protein [Source:UniProtKB/TrEMBL;Acc:F7HAI5] [ENSMMUT00000000128]	progestin and adipoQ receptor family member VI
A_01_P005026	0.0393202	up	2.0032	2.0032	1.00231	374.647	207.232	0.402765	-0.599543	SRPX	Sushi repeat-containing protein SRPX isoform 1; Uncharacterized protein [Source:UniProtKB/TrEMBL;Acc:F6ZFL9] [ENSMMUT00000018431]	sushi-repeat containing protein, X-linked
A_01_P1705466	0.021295	up	2.00228	2.00228	1.00164	35.498	19.8628	1.14087	0.139228		Uncharacterized protein [Source:UniProtKB/TrEMBL;Acc:F6TG62] [ENSMMUT00000014015]
A_01_P001746	0.0166453	down	2.00207	-2.00207	-1.0015	1001.51	2202.55	-0.754712	0.246783	TNFRSF12A	Uncharacterized protein [Source:UniProtKB/TrEMBL;Acc:F7DB97] [ENSMMUT00000010733]	tumor necrosis factor receptor superfamily, member 12A
A_01_P012142	0.0282983	down	2.00246	-2.00246	-1.00178	15.7418	34.7352	-0.744812	0.256965	HTRA4	Uncharacterized protein [Source:UniProtKB/TrEMBL;Acc:F6WIZ9] [ENSMMUT00000008435]	HtrA serine peptidase 4
A_01_P1823456	0.0147681	down	2.00435	-2.00435	-1.00314	11.6631	25.8398	-0.72265	0.280487
A_01_P1712231	0.0147597	down	2.00588	-2.00588	-1.00423	70.9246	155.009	-0.609776	0.394457	PRKCB	protein kinase C beta type [Source:RefSeq peptide;Acc:NP_001244443] [ENSMMUT00000020024]	protein kinase C, beta
A_01_P1767361	0.00277504	down	2.00617	-2.00617	-1.00444	108.688	241.004	-1.05436	-0.0499183		Uncharacterized protein [Source:UniProtKB/TrEMBL;Acc:F7EQX6] [ENSMMUT00000012531]
A_01_P1763641	0.00567633	down	2.00811	-2.00811	-1.00584	14.9375	33.5392	-0.851795	0.154046		Adherens junction-associated protein 1; Uncharacterized protein [Source:UniProtKB/TrEMBL;Acc:F7ERB1] [ENSMMUT00000012519]
A_01_P1735451	0.0399998	down	2.01104	-2.01104	-1.00794	4923.03	11375.5	-0.603682	0.404262	LDHA	Macaca mulatta lactate dehydrogenase A (LDHA), mRNA [NM_001257735]	lactate dehydrogenase A
A_01_P1744756	0.0147968	down	2.01646	-2.01646	-1.01183	183.074	402.897	-0.63941	0.372417	TNFRSF21	Uncharacterized protein [Source:UniProtKB/TrEMBL;Acc:F7FKZ1] [ENSMMUT00000016680]	tumor necrosis factor receptor superfamily, member 21
A_01_P1710956	0.0205853	down	2.02002	-2.02002	-1.01437	200.283	440.225	-0.66605	0.34832	LOC717683	chromobox homolog 4 [Source:HGNC Symbol;Acc:1554] [ENSMMUT00000023053]	e3 SUMO-protein ligase CBX4-like
A_01_P1736226	0.0430979	down	2.02228	-2.02228	-1.01598	399.671	876.911	-0.470273	0.545709		Uncharacterized protein [Source:UniProtKB/TrEMBL;Acc:F6YFY6] [ENSMMUT00000043410]
A_01_P1721011	0.0252708	down	2.03334	-2.03334	-1.02385	185.034	426.769	-0.160462	0.863387	PER2	Uncharacterized protein [Source:UniProtKB/TrEMBL;Acc:F6YLH3] [ENSMMUT00000026617]	period homolog 2 (Drosophila)
A_01_P1800326	0.0265228	down	2.03344	-2.03344	-1.02392	12.3169	26.0902	-1.70294	-0.679014
A_01_P1754431	0.0371112	down	2.03444	-2.03444	-1.02463	11.8405	27.4354	-1.29291	-0.268282		Uncharacterized protein [Source:UniProtKB/TrEMBL;Acc:F7EPR7] [ENSMMUT00000042386]
A_01_P1814311	0.00809195	down	2.03474	-2.03474	-1.02485	10.001	21.9028	-0.697403	0.327443
A_01_P008502	0.000555	down	2.03842	-2.03842	-1.02745	21.2138	47.6262	-0.919893	0.107556		Uncharacterized protein [Source:UniProtKB/TrEMBL;Acc:F6W7E4] [ENSMMUT00000015943]
A_01_P1749711	0.0182436	down	2.03971	-2.03971	-1.02836	11.7438	26.5114	-0.843432	0.184929		Uncharacterized protein [Source:UniProtKB/TrEMBL;Acc:F6YQI2] [ENSMMUT00000013465]
A_01_P1743161	0.0196396	down	2.04146	-2.04146	-1.0296	8.38407	18.4944	-1.06025	-0.0306484		Uncharacterized protein [Source:UniProtKB/TrEMBL;Acc:F6THY8] [ENSMMUT00000011835]
A_01_P1717181	0.00867669	down	2.04205	-2.04205	-1.03002	385.581	871.6	-0.690383	0.339636		Uncharacterized protein [Source:UniProtKB/TrEMBL;Acc:F6R0V6] [ENSMMUT00000044513]
A_01_P011086	0.0298885	down	2.04761	-2.04761	-1.03394	18640.2	43546.6	-0.462507	0.571436	LDHA	Macaca mulatta lactate dehydrogenase A (LDHA), mRNA [NM_001257735]	lactate dehydrogenase A
A_01_P003546	0.019663	down	2.05017	-2.05017	-1.03574	9.15161	20.0453	-0.75644	0.279304	C2CD4A	Uncharacterized protein [Source:UniProtKB/TrEMBL;Acc:F7D6K7] [ENSMMUT00000001928]	C2 calcium-dependent domain containing 4A
A_01_P1732546	0.0181451	down	2.05064	-2.05064	-1.03607	146.108	329.31	0.174161	1.21024	LOC694640	POU class 6 homeobox 1 [Source:HGNC Symbol;Acc:9224] [ENSMMUT00000001608]	uncharacterized LOC694640
A_01_P1691926	0.0326743	down	2.05068	-2.05068	-1.0361	7.73167	17.2274	-0.644531	0.391574	KCNA3	Macaca mulatta potassium voltage-gated channel, shaker-related subfamily, member 3 (KCNA3), mRNA [NM_001258108]	potassium voltage-gated channel, shaker-related subfamily, member 3
A_01_P011613	0.0168552	down	2.05752	-2.05752	-1.04091	9.65748	22.4486	-1.03077	0.0101422	SOX18	Uncharacterized protein [Source:UniProtKB/TrEMBL;Acc:F6Q893] [ENSMMUT00000021824]	SRY (sex determining region Y)-box 18
A_01_P005651	0.00389921	down	2.0578	-2.0578	-1.0411	56.9372	130.386	-0.708597	0.332502	DDX20	Uncharacterized protein [Source:UniProtKB/TrEMBL;Acc:F7GH80] [ENSMMUT00000020325]	DEAD (Asp-Glu-Ala-Asp) box polypeptide 20
A_01_P1809121	0.0287097	down	2.05835	-2.05835	-1.04149	15.2206	34.4286	-0.850476	0.191014
A_01_P1723721	0.0253033	down	2.06468	-2.06468	-1.04592	25.8278	58.519	-0.999522	0.046396		Uncharacterized protein [Source:UniProtKB/TrEMBL;Acc:F7H0V8] [ENSMMUT00000008807]
A_01_P1692606	0.0180273	down	2.06658	-2.06658	-1.04725	12.8266	28.0328	-0.874257	0.172989	XPR1	Uncharacterized protein [Source:UniProtKB/TrEMBL;Acc:F6T500] [ENSMMUT00000018029]	xenotropic and polytropic retrovirus receptor 1
A_01_P1832806	0.0222645	down	2.06966	-2.06966	-1.04939	10.6549	24.411	-0.80833	0.241062
A_01_P005606	0.0231229	down	2.07309	-2.07309	-1.05178	1200.92	2714.38	-0.227105	0.824675	GALNT14	Uncharacterized protein [Source:UniProtKB/TrEMBL;Acc:F7E811] [ENSMMUT00000004918]	UDP-N-acetyl-alpha-D-galactosamine:polypeptide N-acetylgalactosaminyltransferase 14 (GalNAc-T14)
A_01_P010513	0.0251299	down	2.07436	-2.07436	-1.05267	529.137	1243.14	-0.588666	0.464002	TP53I3	quinone oxidoreductase PIG3 [Source:RefSeq peptide;Acc:NP_001253353] [ENSMMUT00000001820]	tumor protein p53 inducible protein 3
A_01_P1699336	0.049454	down	2.07639	-2.07639	-1.05408	1495.99	3537.15	-1.05971	-0.00563002	MAMU-I	Macaca mulatta major histocompatibility complex, class I, I (MAMU-I), mRNA [NM_001079671]	major histocompatibility complex, class I, I
A_01_P1713606	0.0182675	down	2.08475	-2.08475	-1.05987	1099.76	2450.3	-0.593863	0.466008	LOC712361	Uncharacterized protein [Source:UniProtKB/TrEMBL;Acc:F6S5J5] [ENSMMUT00000039221]	copper transport protein ATOX1-like
A_01_P1833331	0.0220963	down	2.08604	-2.08604	-1.06077	17.3764	40.5793	-1.18525	-0.124476	LOC701058	PREDICTED: Macaca mulatta putative uncharacterized protein LOC388900-like (LOC701058), mRNA [XM_001094124]	putative uncharacterized protein LOC388900-like
A_01_P1776782	0.0260941	down	2.08623	-2.08623	-1.0609	28.0922	63.7296	-0.784032	0.276865		TSA: Macaca mulatta Mamu_567433 mRNA sequence. [JV713306]
A_01_P1695586	0.0148535	down	2.09309	-2.09309	-1.06563	395.815	940.82	-0.805029	0.260606		Macaca mulatta differentially expressed transcript, clone mL1-49. [AJ414523]
A_01_P1681826	0.0288999	down	2.09407	-2.09407	-1.06631	24.12	53.1405	-1.37972	-0.313408	LOC717360	potassium large conductance calcium-activated channel, subfamily M, beta member 4 [Source:HGNC Symbol;Acc:6289] [ENSMMUT00000020847]	calcium-activated potassium channel subunit beta-4-like
A_01_P1812681	0.04976	down	2.09455	-2.09455	-1.06664	10.7924	26.8248	-0.243255	0.823383	LOC706858	PREDICTED: Macaca mulatta enkurin-like, transcript variant 1 (LOC706858), mRNA [XM_001100977]	enkurin-like
A_01_P1707506	0.0469767	down	2.10282	-2.10282	-1.07232	7.2546	16.4966	-1.37495	-0.302631	SKA1	Macaca mulatta spindle and kinetochore associated complex subunit 1 (SKA1), mRNA [NM_001194817]	spindle and kinetochore associated complex subunit 1
A_01_P005485	0.0262007	down	2.10892	-2.10892	-1.07651	195.619	460.198	-1.27414	-0.197631	CFL2	Macaca mulatta cofilin 2 (muscle) (CFL2), mRNA [NM_001261184]	cofilin 2 (muscle)
A_01_P007211	0.0148423	down	2.11061	-2.11061	-1.07766	9.37721	21.8332	-0.902688	0.174971	QPCT	Uncharacterized protein [Source:UniProtKB/TrEMBL;Acc:F7GTQ0] [ENSMMUT00000023088]	glutaminyl-peptide cyclotransferase
A_01_P1737941	0.00443053	down	2.1107	-2.1107	-1.07772	259.774	609.054	-0.934056	0.143662	EIF4EBP1	Uncharacterized protein [Source:UniProtKB/TrEMBL;Acc:F7C5U8] [ENSMMUT00000003323]	eukaryotic translation initiation factor 4E binding protein 1
A_01_P016298	0.0084617	down	2.11282	-2.11282	-1.07917	8.51903	19.6495	-0.941778	0.137393	OR10G9	Macaca mulatta olfactory receptor, family 10, subfamily G, member 9 (OR10G9), mRNA [NM_001194430]	olfactory receptor, family 10, subfamily G, member 9
A_01_P000308	0.0274702	down	2.11772	-2.11772	-1.08251	16.7272	37.2806	-1.15148	-0.0689724	ENTPD3	Macaca mulatta ectonucleoside triphosphate diphosphohydrolase 3 (ENTPD3), mRNA [NM_001266748]	ectonucleoside triphosphate diphosphohydrolase 3
A_01_P1739541	0.000938	down	2.11938	-2.11938	-1.08364	9.25059	21.8641	-1.35622	-0.272574	XG	Uncharacterized protein [Source:UniProtKB/TrEMBL;Acc:F6ZS50] [ENSMMUT00000026274]	Xg blood group
A_01_P1684101	0.0311197	down	2.11951	-2.11951	-1.08373	273.353	647.163	-0.685149	0.398579	CXCR3	C-X-C chemokine receptor type 3 [Source:RefSeq peptide;Acc:NP_001138512] [ENSMMUT00000047946]	chemokine (C-X-C motif) receptor 3
A_01_P1684066	0.00325548	down	2.11978	-2.11978	-1.08391	125.001	293.847	-0.420472	0.663443	MSN	Macaca mulatta moesin (MSN), mRNA [NM_001257696]	moesin
A_01_P1698366	0.0381863	down	2.12688	-2.12688	-1.08874	121.518	275.585	-0.457762	0.630977	ACHE	acetylcholinesterase precursor [Source:RefSeq peptide;Acc:NP_001121560] [ENSMMUT00000029912]	acetylcholinesterase
A_01_P008095	0.0181326	down	2.13492	-2.13492	-1.09418	38.8923	92.2711	-0.133221	0.960959	CXCR5	Uncharacterized protein [Source:UniProtKB/TrEMBL;Acc:F7HLU2] [ENSMMUT00000013019]	chemokine (C-X-C motif) receptor 5
A_01_P016355	0.0160983	down	2.13584	-2.13584	-1.0948	15.1798	36.134	-1.64647	-0.551668	TRIB3	PREDICTED: Macaca mulatta tribbles homolog 3 (Drosophila), transcript variant 2 (TRIB3), mRNA [XM_001111877]	tribbles homolog 3 (Drosophila)
A_01_P1764141	0.0374194	down	2.14016	-2.14016	-1.09772	29.381	73.1922	-0.518489	0.579227	PRAMEF21	Uncharacterized protein [Source:UniProtKB/TrEMBL;Acc:F6PT92] [ENSMMUT00000029144]	PRAME family member 21
A_01_P1812111	0.0151705	down	2.15166	-2.15166	-1.10545	196.235	472.973	-0.164624	0.940826		TSA: Macaca mulatta Mamu_118381 mRNA sequence. [JV458405]
A_01_P1708931	0.01726	down	2.1582	-2.1582	-1.10983	789.125	1851.39	-1.03631	0.0735195		uncharacterized protein LOC715248 [Source:RefSeq peptide;Acc:NP_001180280] [ENSMMUT00000002885]
A_01_P1748631	0.014379	down	2.15903	-2.15903	-1.11038	107.53	262.622	-0.751267	0.359116	HOMER2	Uncharacterized protein [Source:UniProtKB/TrEMBL;Acc:F7H931] [ENSMMUT00000011604]	homer homolog 2 (Drosophila)
A_01_P1777711	0.0172095	down	2.16302	-2.16302	-1.11304	8.4698	19.9423	-0.135512	0.977532
A_01_P1798231	0.0484262	down	2.16584	-2.16584	-1.11493	15.774	37.3789	-0.792251	0.322679
A_01_P1737026	0.0110778	down	2.16804	-2.16804	-1.11639	11.5803	27.7152	-0.879744	0.23665		Uncharacterized protein [Source:UniProtKB/TrEMBL;Acc:F7FQR6] [ENSMMUT00000022662]
A_01_P1698066	0.0199681	down	2.17085	-2.17085	-1.11826	46.1567	115.793	-0.321623	0.796635	TPSB2	Uncharacterized protein [Source:UniProtKB/TrEMBL;Acc:F6WNP1] [ENSMMUT00000021166]	tryptase beta 2
A_01_P1729681	0.0401206	down	2.17129	-2.17129	-1.11856	12.5715	31.3328	-1.14097	-0.0224105	SUPV3L1	Uncharacterized protein [Source:UniProtKB/TrEMBL;Acc:F7F7A9] [ENSMMUT00000042821]	suppressor of var1, 3-like 1 (S. cerevisiae)
A_01_P1696921	0.0359365	down	2.17657	-2.17657	-1.12206	11.3654	27.4656	-0.862088	0.259968		Macaca mulatta clone 464HC3 immunoglobulin heavy chain (IGH) mRNA, partial cds. [FJ795833]
A_01_P009896	0.0392245	down	2.17757	-2.17757	-1.12272	11.7836	28.8021	-0.848426	0.27429	GDNF	Uncharacterized protein [Source:UniProtKB/TrEMBL;Acc:F6Y5W7] [ENSMMUT00000041829]	glial cell derived neurotrophic factor
A_01_P1803221	0.0138911	down	2.17854	-2.17854	-1.12336	8.72943	21.3079	-0.733447	0.389917
A_01_P004025	0.0402858	down	2.18629	-2.18629	-1.12849	28.79	71.5567	-0.621895	0.506593	BARX2	homeobox protein BarH-like 2 [Source:RefSeq peptide;Acc:NP_001181532] [ENSMMUT00000003194]	BARX homeobox 2
A_01_P1678096	0.0254459	down	2.18702	-2.18702	-1.12897	601.209	1494.46	-0.673171	0.455797	LOC710257	adaptor-related protein complex 1, sigma 3 subunit [Source:HGNC Symbol;Acc:18971] [ENSMMUT00000013560]	AP-1 complex subunit sigma-3-like
A_01_P000762	0.0304947	down	2.18935	-2.18935	-1.1305	31295	72736.3	-0.166726	0.963775	OXT	Uncharacterized protein [Source:UniProtKB/TrEMBL;Acc:F7AXI7] [ENSMMUT00000014932]	oxytocin/neurophysin I prepropeptide
A_01_P013359	0.0336922	down	2.20073	-2.20073	-1.13798	558.835	1419.82	-0.376863	0.761122		TSA: Macaca mulatta Mamu_576261 mRNA sequence. [JV709572]
A_01_P1731826	0.0371073	down	2.20281	-2.20281	-1.13935	163.045	401.89	-0.0154452	1.1239	GPRC5A	Uncharacterized protein [Source:UniProtKB/TrEMBL;Acc:F6UQD1] [ENSMMUT00000024790]	G protein-coupled receptor, family C, group 5, member A
A_01_P1738611	0.00138878	down	2.20704	-2.20704	-1.14212	199.022	491.256	-1.01384	0.128272	WWP1	Macaca mulatta WW domain containing E3 ubiquitin protein ligase 1 (WWP1), mRNA [NM_001260797]	WW domain containing E3 ubiquitin protein ligase 1
A_01_P011786	0.00497518	down	2.21205	-2.21205	-1.14539	2971.65	7281.26	-0.877337	0.268048		Uncharacterized protein [Source:UniProtKB/TrEMBL;Acc:F6R0V6] [ENSMMUT00000002545]
A_01_P1671141	0.0159361	down	2.21689	-2.21689	-1.14854	62.3585	146.813	-0.501221	0.647318	ACHE	Macaca mulatta acetylcholinesterase (ACHE), mRNA [NM_001128088]	acetylcholinesterase
A_01_P1696604	0.0373194	down	2.22414	-2.22414	-1.15325	30714.4	73144.4	-0.774248	0.379001	MAMU-DPB	Macaca mulatta MHC class II antigen (Mamu-DPB) mRNA, Mamu-DPB1*12 allele, complete cds. [EU305665]	major histocompatibility complex, class II, DP beta
A_01_P1710306	0.045512	down	2.22933	-2.22933	-1.15661	22.215	53.0053	-0.400954	0.755653	CD79B	Macaca mulatta CD79b molecule, immunoglobulin-associated beta (CD79B), mRNA [NM_001261525]	CD79b molecule, immunoglobulin-associated beta
A_01_P1724001	0.0247749	down	2.2379	-2.2379	-1.16214	7.75667	19.3821	-0.519435	0.642709	GARNL3	Uncharacterized protein [Source:UniProtKB/TrEMBL;Acc:F6TUE3] [ENSMMUT00000017038]	GTPase activating Rap/RanGAP domain-like 3
A_01_P1690361	0.0223468	down	2.24164	-2.24164	-1.16455	816.419	2077.42	-0.313993	0.850561	GRB10	Macaca mulatta growth factor receptor-bound protein 10 (GRB10), mRNA [NM_001257428]	growth factor receptor-bound protein 10
A_01_P019757	0.0160044	down	2.24395	-2.24395	-1.16604	28.4252	70.2133	-1.1547	0.0113374	ST3GAL6	Type 2 lactosamine alpha-2,3-sialyltransferase; Uncharacterized protein [Source:UniProtKB/TrEMBL;Acc:F6YSL0] [ENSMMUT00000024520]	ST3 beta-galactoside alpha-2,3-sialyltransferase 6
A_01_P1781407	0.0132558	down	2.26105	-2.26105	-1.17699	11.4484	29.6227	-0.421953	0.755039
A_01_P001364	0.0057065	down	2.26308	-2.26308	-1.17829	128.988	323.943	-0.846491	0.331798		TSA: Macaca mulatta Mamu_505015 mRNA sequence. [JU328423]
A_01_P1831347	0.00302778	down	2.26649	-2.26649	-1.18046	9.79796	24.9511	-0.762192	0.418269		Uncharacterized protein [Source:UniProtKB/TrEMBL;Acc:F7H376] [ENSMMUT00000038372]
A_01_P1784701	0.00272575	down	2.26949	-2.26949	-1.18237	83.7266	209.031	-1.20115	-0.0187767
A_01_P1702631	0.00819902	down	2.27151	-2.27151	-1.18365	89.6871	227.307	-0.102989	1.08066		Uncharacterized protein [Source:UniProtKB/TrEMBL;Acc:F7DUX4] [ENSMMUT00000000283]
A_01_P013618	0.036886	down	2.27562	-2.27562	-1.18626	440.411	1185.68	-1.06451	0.121743		Uncharacterized protein [Source:UniProtKB/TrEMBL;Acc:F7C3J7] [ENSMMUT00000010835]
A_01_P1745516	0.00598016	down	2.27747	-2.27747	-1.18743	50.0667	124.38	-1.01947	0.167958	POPDC3	Macaca mulatta popeye domain containing 3 (POPDC3), mRNA [NM_001257913]	popeye domain containing 3
A_01_P1826876	0.0378327	down	2.27965	-2.27965	-1.18881	100.428	253.812	0.436989	1.6258		TSA: Macaca mulatta Mamu_98723 mRNA sequence. [JV486676]
A_01_P015120	0.023376	down	2.28307	-2.28307	-1.19097	98.9021	260.079	-0.847626	0.343347	CEBPE	Macaca mulatta CCAAT/enhancer binding protein (C/EBP), epsilon (CEBPE), mRNA [NM_001194337]	CCAAT/enhancer binding protein (C/EBP), epsilon
A_01_P1769541	0.047487	down	2.28827	-2.28827	-1.19426	7.51446	17.3075	-0.635631	0.558626	REN	Macaca mulatta renin (REN), mRNA [NM_001032916]	renin
A_01_P017191	0.00874396	down	2.29365	-2.29365	-1.19765	11.4168	28.6434	-1.00955	0.188094	HELB	Uncharacterized protein [Source:UniProtKB/TrEMBL;Acc:F6TPE9] [ENSMMUT00000023369]	helicase (DNA) B
A_01_P003817	0.00600322	down	2.29979	-2.29979	-1.2015	13.7636	34.9029	-0.472347	0.729157
A_01_P1806916	0.0270951	down	2.30395	-2.30395	-1.20411	9.8298	25.7565	-0.401029	0.803082
A_01_P003392	0.00564357	down	2.30854	-2.30854	-1.20698	377.709	942.265	-0.81585	0.391128	PHGDH	Uncharacterized protein [Source:UniProtKB/TrEMBL;Acc:F7DRL6] [ENSMMUT00000046238]	phosphoglycerate dehydrogenase
A_01_P1687746	0.0464817	down	2.30885	-2.30885	-1.20718	11.2316	28.1972	-0.789482	0.417694	THOC3	THO complex subunit 3 [Source:RefSeq peptide;Acc:NP_001244418] [ENSMMUT00000040651]	THO complex 3
A_01_P1754606	0.0174454	down	2.31622	-2.31622	-1.21177	13.9799	36.9407	-1.30053	-0.0887644		Uncharacterized protein [Source:UniProtKB/TrEMBL;Acc:F6W3T4] [ENSMMUT00000021315]
A_01_P1706301	0.0104997	down	2.32043	-2.32043	-1.2144	11.5146	30.2015	-1.34639	-0.131994	ZNF347	Uncharacterized protein [Source:UniProtKB/TrEMBL;Acc:F6T2L4] [ENSMMUT00000038377]	zinc finger protein 347
A_01_P012266	0.0363941	down	2.326	-2.326	-1.21785	12.9551	34.7868	-1.34271	-0.12486	TMEFF2	Uncharacterized protein [Source:UniProtKB/TrEMBL;Acc:F7BJ37] [ENSMMUT00000002079]	transmembrane protein with EGF-like and two follistatin-like domains 2
A_01_P016253	0.0447689	down	2.32661	-2.32661	-1.21823	32.8394	81.0396	-0.345989	0.872242	SRD5A1	Uncharacterized protein [Source:UniProtKB/TrEMBL;Acc:F6XQ47] [ENSMMUT00000018498]	steroid-5-alpha-reductase, alpha polypeptide 1 (3-oxo-5 alpha-steroid delta 4-dehydrogenase alpha 1)
A_01_P1797326	0.00707524	down	2.32812	-2.32812	-1.21917	2156.05	5538.91	-0.54686	0.672307	LOC714370	Uncharacterized protein [Source:UniProtKB/TrEMBL;Acc:F7HC68] [ENSMMUT00000016407]	complement decay-accelerating factor-like
A_01_P1782771	0.0427191	down	2.32883	-2.32883	-1.21961	12.777	34.6437	-1.09548	0.124126
A_01_P020062	0.00634734	down	2.33172	-2.33172	-1.22139	749.903	1933.79	-0.840097	0.381295	S100A4	Uncharacterized protein [Source:UniProtKB/TrEMBL;Acc:F7GDB8] [ENSMMUT00000045948]	S100 calcium binding protein A4
A_01_P1700366	0.00782476	down	2.33355	-2.33355	-1.22253	13.9366	36.2398	-0.861252	0.361276	LOC718236	Rho GTPase activating protein 30 [Source:HGNC Symbol;Acc:27414] [ENSMMUT00000042498]	rho GTPase-activating protein 30-like
A_01_P1677606	0.0130789	down	2.34362	-2.34362	-1.22874	33.4488	88.2353	-0.61244	0.616297	LOC707075	Uncharacterized protein [Source:UniProtKB/TrEMBL;Acc:F6QF39] [ENSMMUT00000021442]	growth factor receptor-bound protein 14-like
A_01_P1751011	0.0254627	down	2.34705	-2.34705	-1.23085	13.1757	35.2391	-0.948824	0.282027	DLK1	Uncharacterized protein [Source:UniProtKB/TrEMBL;Acc:F7GDI1] [ENSMMUT00000028171]	delta-like 1 homolog (Drosophila)
A_01_P019728	0.00425876	down	2.34886	-2.34886	-1.23196	95.2993	247.718	-0.90134	0.330622	ALDH1L1	Macaca mulatta aldehyde dehydrogenase 1 family, member L1 (ALDH1L1), mRNA [NM_001266022]	aldehyde dehydrogenase 1 family, member L1
A_01_P014228	0.0193059	down	2.34993	-2.34993	-1.23262	17.5897	46.4906	-1.09239	0.140227		TSA: Macaca mulatta Mamu_244163 mRNA sequence. [JV579417]
A_01_P001234	0.0380667	down	2.35207	-2.35207	-1.23393	10.5647	24.8557	-1.41261	-0.178679		TSA: Macaca mulatta Mamu_128094 mRNA sequence. [JV536699]
A_01_P1828256	0.0481119	down	2.36903	-2.36903	-1.24429	13.9914	39.0245	-1.167	0.0772913		Uncharacterized protein [Source:UniProtKB/TrEMBL;Acc:F7FWK0] [ENSMMUT00000015220]
A_01_P003560	0.00880139	down	2.3883	-2.3883	-1.25598	172.711	447.325	-1.22922	0.0267632	CEP192	Uncharacterized protein [Source:UniProtKB/TrEMBL;Acc:F7D7V6] [ENSMMUT00000048301]	centrosomal protein 192kDa
A_01_P1675946	0.00145576	down	2.38956	-2.38956	-1.25675	95.9125	253.883	-0.707732	0.549016	ZNF19	Uncharacterized protein [Source:UniProtKB/TrEMBL;Acc:F6VJ14] [ENSMMUT00000011754]	zinc finger protein 19
A_01_P1757961	0.0245194	down	2.3935	-2.3935	-1.25912	11.0527	26.9349	-1.1926	0.06652		Uncharacterized protein [Source:UniProtKB/TrEMBL;Acc:F7HPK6] [ENSMMUT00000029901]
A_01_P1714211	0.0165576	down	2.41347	-2.41347	-1.27111	8.72016	23.9134	-0.237399	1.03371	FLT3	Uncharacterized protein [Source:UniProtKB/TrEMBL;Acc:F6Y6U1] [ENSMMUT00000022691]	fms-related tyrosine kinase 3
A_01_P002877	0.000165	down	2.41687	-2.41687	-1.27314	35.0256	94.1544	-1.09924	0.173905
A_01_P1733501	0.0480976	down	2.42229	-2.42229	-1.27637	98.945	270.605	0.0331361	1.30951	KITLG	Uncharacterized protein [Source:UniProtKB/TrEMBL;Acc:F6SD93] [ENSMMUT00000006385]	KIT ligand
A_01_P1710626	0.000767	down	2.42511	-2.42511	-1.27805	9.48359	25.4644	-0.687483	0.590566	GPRC5C	Uncharacterized protein [Source:UniProtKB/TrEMBL;Acc:F6XKR8] [ENSMMUT00000018699]	G protein-coupled receptor, family C, group 5, member C
A_01_P019789	0.0107403	down	2.44798	-2.44798	-1.29159	90.1049	246.881	-0.796494	0.495095	PRKCB	TSA: Macaca mulatta Mamu_363979 mRNA sequence. [JU476378]	protein kinase C, beta
A_01_P1777816	0.0304563	down	2.45256	-2.45256	-1.29429	307.923	803.659	-0.580337	0.713954
A_01_P1827816	0.0266365	down	2.4646	-2.4646	-1.30135	18.3536	53.5648	-0.884109	0.417242	LOC701817	PREDICTED: Macaca mulatta hypothetical LOC701817 (LOC701817), mRNA [XM_001097428]	uncharacterized LOC701817
A_01_P1674301	0.00607494	down	2.49832	-2.49832	-1.32096	36.8085	100.154	-1.04006	0.280898		Uncharacterized protein [Source:UniProtKB/TrEMBL;Acc:F6SRX2] [ENSMMUT00000010613]
A_01_P005878	0.0448621	down	2.51723	-2.51723	-1.33184	32.9056	80.9832	-1.27536	0.0564799		TSA: Macaca mulatta Mamu_566476 mRNA sequence. [JV727047]
A_01_P1761851	0.032251	down	2.51751	-2.51751	-1.332	107.606	310.106	-1.19886	0.133142	SAMD9	Uncharacterized protein [Source:UniProtKB/TrEMBL;Acc:F7HLR5] [ENSMMUT00000000250]	sterile alpha motif domain containing 9
A_01_P009990	0.0237652	down	2.51776	-2.51776	-1.33214	539.547	1529.57	-0.269276	1.06286	TMEM65	Uncharacterized protein [Source:UniProtKB/TrEMBL;Acc:F6UM49] [ENSMMUT00000021195]	transmembrane protein 65
A_01_P1682891	0.008539	down	2.52704	-2.52704	-1.33745	88.8181	241.402	-1.22536	0.112087	2014-09-10	Uncharacterized protein [Source:UniProtKB/TrEMBL;Acc:F7GX99] [ENSMMUT00000024152]	septin 10
A_01_P1718841	0.00105259	down	2.52829	-2.52829	-1.33816	2582.66	7178.03	-1.04132	0.296843	NAGA	Uncharacterized protein [Source:UniProtKB/TrEMBL;Acc:F7GVW2] [ENSMMUT00000000005]	N-acetylgalactosaminidase, alpha-
A_01_P1831317	0.0195368	down	2.53194	-2.53194	-1.34024	26.2866	68.712	-1.16077	0.179472	GPI	Glucose-6-phosphate isomerase [Source:UniProtKB/TrEMBL;Acc:F6TLQ6] [ENSMMUT00000038583]	glucose-6-phosphate isomerase
A_01_P1817596	0.016686	down	2.54381	-2.54381	-1.34699	24.2059	64.9941	-0.671945	0.675047
A_01_P1778101	0.0293318	down	2.55587	-2.55587	-1.35382	8.99312	26.519	-0.983908	0.369908
A_01_P1698322	0.0484184	down	2.55618	-2.55618	-1.35399	9162.21	25821.7	0.240335	1.59432	CIDEC	Uncharacterized protein [Source:UniProtKB/TrEMBL;Acc:F6R978] [ENSMMUT00000014468]	cell death-inducing DFFA-like effector c
A_01_P1689086	0.0250462	down	2.57575	-2.57575	-1.36499	4159.61	12351	-0.596614	0.768376	ALAS1	Uncharacterized protein [Source:UniProtKB/TrEMBL;Acc:F7H7H8] [ENSMMUT00000046351]	aminolevulinate, delta-, synthase 1
A_01_P1736371	0.00757775	down	2.58731	-2.58731	-1.37145	163.224	449.122	-0.595627	0.775824		Uncharacterized protein [Source:UniProtKB/TrEMBL;Acc:F6S1P2] [ENSMMUT00000018097]
A_01_P1766621	0.0374933	down	2.60864	-2.60864	-1.3833	9.37116	28.0425	-1.19084	0.192456	SYDE2	Uncharacterized protein [Source:UniProtKB/TrEMBL;Acc:F7EW33] [ENSMMUT00000012491]	synapse defective 1, Rho GTPase, homolog 2 (C. elegans)
A_01_P1692436	0.0146311	down	2.6103	-2.6103	-1.38422	22.8824	62.5765	-0.574068	0.810149	CTSE	Uncharacterized protein [Source:UniProtKB/TrEMBL;Acc:F7E8J7] [ENSMMUT00000030389]	cathepsin E
A_01_P1800226	0.0389133	down	2.64104	-2.64104	-1.40111	17.6617	47.839	-1.44829	-0.0471817		Uncharacterized protein [Source:UniProtKB/TrEMBL;Acc:F6W7U4] [ENSMMUT00000003139]
A_01_P1790566	0.0472914	down	2.64181	-2.64181	-1.40153	21.822	59.3513	-0.0439098	1.35762
A_01_P1726036	0.0440791	down	2.64611	-2.64611	-1.40388	17.2944	53.3392	-1.26914	0.134736		Uncharacterized protein [Source:UniProtKB/TrEMBL;Acc:F6XCM9] [ENSMMUT00000031536]
A_01_P1698321	0.0475484	down	2.64671	-2.64671	-1.4042	8866.86	24667	0.228604	1.6328	CIDEC	Uncharacterized protein [Source:UniProtKB/TrEMBL;Acc:F6R978] [ENSMMUT00000014468]	cell death-inducing DFFA-like effector c
A_01_P003754	0.0162718	down	2.65158	-2.65158	-1.40685	68.0504	194.374	-1.18348	0.223373	EFHC1	Macaca mulatta EF-hand domain (C-terminal) containing 1 (EFHC1), mRNA [NM_001265863]	EF-hand domain (C-terminal) containing 1
A_01_P012392	0.0170885	down	2.65395	-2.65395	-1.40814	22.2692	68.0884	-1.15663	0.251506	BCL2A1	bcl-2-related protein A1 [Source:RefSeq peptide;Acc:NP_001248207] [ENSMMUT00000004757]	BCL2-related protein A1
A_01_P017725	0.000551	down	2.65626	-2.65626	-1.4094	117.599	345.01	-0.925215	0.48418	RGS6	regulator of G-protein signaling 6 [Source:RefSeq peptide;Acc:NP_001252650] [ENSMMUT00000002564]	regulator of G-protein signaling 6
A_01_P006026	0.0200276	down	2.67327	-2.67327	-1.41861	10.2658	31.8091	-1.84704	-0.428439		TSA: Macaca mulatta Mamu_558940 mRNA sequence. [JV713718]
A_01_P1779862	0.012924	down	2.68544	-2.68544	-1.42516	7.7249	22.5875	-1.3362	0.08896
A_01_P1674766	0.0380059	down	2.68812	-2.68812	-1.4266	97.2978	275.863	-0.27048	1.15612	PHOSPHO1	Uncharacterized protein [Source:UniProtKB/TrEMBL;Acc:F6PL06] [ENSMMUT00000003461]	phosphatase, orphan 1
A_01_P1758066	0.0390699	down	2.70095	-2.70095	-1.43347	11.2063	28.9291	-1.46394	-0.0304757		Uncharacterized protein [Source:UniProtKB/TrEMBL;Acc:F7CWT5] [ENSMMUT00000007558]
A_01_P1710941	0.0453742	down	2.70862	-2.70862	-1.43756	1673.26	4795.51	-0.563678	0.873879	ENPP7	Uncharacterized protein [Source:UniProtKB/TrEMBL;Acc:F7FLW7] [ENSMMUT00000023048]	ectonucleotide pyrophosphatase/phosphodiesterase 7
A_01_P004502	0.0179016	down	2.72404	-2.72404	-1.44575	14.9032	42.7543	-1.41896	0.0267904	PRSS41	Uncharacterized protein [Source:UniProtKB/TrEMBL;Acc:F7FT52] [ENSMMUT00000022737]	protease, serine, 41
A_01_P019228	0.042873	down	2.72796	-2.72796	-1.44782	47.8665	137.061	-0.317186	1.13064	CRYGC	Macaca mulatta crystallin, gamma C (CRYGC), mRNA [NM_001082964]	crystallin, gamma C
A_01_P1671396	0.0153358	down	2.74125	-2.74125	-1.45483	13.0342	39.5298	-0.302917	1.15192	TLR10	Macaca mulatta toll-like receptor 10 (TLR10), mRNA [NM_001130434]	toll-like receptor 10
A_01_P1697036	0.0302334	down	2.74543	-2.74543	-1.45703	30.1476	87.4762	-1.14123	0.315799		Macaca mulatta clone 464LL8 immunoglobulin lambda light chain (IGL) mRNA, partial cds. [FJ795863]
A_01_P1827896	0.0278106	down	2.75332	-2.75332	-1.46117	13.9056	44.9739	-1.13698	0.324191	FTSJD1	Macaca mulatta FtsJ methyltransferase domain containing 1 (FTSJD1), mRNA [NM_001261079]	FtsJ methyltransferase domain containing 1
A_01_P1772886	0.0461258	down	2.76558	-2.76558	-1.46758	286.58	787.338	-1.13013	0.337451		ILLUMIGEN_MCQ_33494 Katze_MMPL1 Macaca mulatta cDNA clone IBIUW:13913 5' similar to Bases 1 to 726 highly similar to human GFPT1 (Hs.1674), mRNA sequence [CN803573]
A_01_P1830951	0.0490723	down	2.78329	-2.78329	-1.47679	561.984	1604.8	0.32752	1.80431	CIDEC	Uncharacterized protein [Source:UniProtKB/TrEMBL;Acc:F6R978] [ENSMMUT00000014468]	cell death-inducing DFFA-like effector c
A_01_P1695141	0.0125928	down	2.78598	-2.78598	-1.47818	10.3708	30.7429	-1.21088	0.267302		Macaca mulatta IL-2R gene, partial sequence. [AF227553]
A_01_P1700846	0.0392176	down	2.79761	-2.79761	-1.48419	22.3171	67.4996	-1.49542	-0.011224	LOC722683	Uncharacterized protein [Source:UniProtKB/TrEMBL;Acc:H9H5Q0] [ENSMMUT00000048309]	kallikrein-7-like
A_01_P1728406	0.0356674	down	2.80704	-2.80704	-1.48905	98.0688	288.675	-0.668503	0.820547		Glycylpeptide N-tetradecanoyltransferase [Source:UniProtKB/TrEMBL;Acc:F7D4R6] [ENSMMUT00000043220]
A_01_P1715231	0.0375768	down	2.81915	-2.81915	-1.49526	419.676	1204.89	-1.11494	0.380319	LOC693739	Uncharacterized protein [Source:UniProtKB/TrEMBL;Acc:F7AI15] [ENSMMUT00000010718]	peptidyl-prolyl cis-trans isomerase A-like
A_01_P1813391	0.00325358	down	2.82227	-2.82227	-1.49686	18.9715	59.8523	-0.758625	0.738233	RBM20	PREDICTED: Macaca mulatta RNA binding motif protein 20 (RBM20), mRNA [XM_001087170]	RNA binding motif protein 20
A_01_P1780536	0.00121324	down	2.83534	-2.83534	-1.50352	34.4055	108.085	-0.727207	0.776316
A_01_P1703211	0.0162704	down	2.84564	-2.84564	-1.50876	26.9999	87.387	-1.0067	0.502058	LOC712017	PML-RARA regulated adaptor molecule 1 [Source:HGNC Symbol;Acc:30091] [ENSMMUT00000038797]	PML-RARA-regulated adapter molecule 1-like
A_01_P007977	0.0249065	down	2.90553	-2.90553	-1.5388	9.89235	32.8235	-1.32655	0.212255		Uncharacterized protein [Source:UniProtKB/TrEMBL;Acc:F6PZZ0] [ENSMMUT00000024704]
A_01_P1692706	0.0125333	down	2.91996	-2.91996	-1.54595	109.296	333.823	-1.09361	0.452342	CCDC181	Macaca mulatta coiled-coil domain containing 181 (CCDC181), mRNA [NM_001261349]	coiled-coil domain containing 181
A_01_P1797756	0.0185114	down	2.92646	-2.92646	-1.54915	7.61194	22.85	-0.587267	0.961888	BANK1	Uncharacterized protein [Source:UniProtKB/TrEMBL;Acc:F6V3Y3] [ENSMMUT00000011801]	B-cell scaffold protein with ankyrin repeats 1
A_01_P1697191	0.0462334	down	2.94645	-2.94645	-1.55898	29.9864	91.2286	-1.16563	0.393342		Macaca mulatta (clone MMVAD-3) T-cell receptor alpha (TCR A) mRNA, partial cds. [L38860]
A_01_P1763586	0.026489	down	2.97461	-2.97461	-1.5727	98.9161	329.923	-0.302284	1.27042		Uncharacterized protein [Source:UniProtKB/TrEMBL;Acc:F7HJG8] [ENSMMUT00000013060]
A_01_P1777686	0.00196759	down	2.98412	-2.98412	-1.5773	5639.03	18199.4	-1.67408	-0.096781
A_01_P1829851	0.0165998	down	2.98957	-2.98957	-1.57994	35.9921	122.242	-0.349573	1.23037	LOC709461	Uncharacterized protein [Source:UniProtKB/TrEMBL;Acc:F6XRK1] [ENSMMUT00000026517]	cytochrome P450 4A11-like
A_01_P1798416	0.0164098	down	3.00274	-3.00274	-1.58628	25.3234	79.81	-1.24015	0.346132		Uncharacterized protein [Source:UniProtKB/TrEMBL;Acc:F7A7J2] [ENSMMUT00000040611]
A_01_P1764401	0.026468	down	3.01626	-3.01626	-1.59276	84.54	269.009	-0.426894	1.16587	RNF186	Uncharacterized protein [Source:UniProtKB/TrEMBL;Acc:F6QDV0] [ENSMMUT00000026814]	ring finger protein 186
A_01_P1817846	0.00408852	down	3.05496	-3.05496	-1.61116	12.9851	43.565	-1.15853	0.452628
A_01_P1785741	0.0110419	down	3.06899	-3.06899	-1.61776	79.6338	269.58	-0.954682	0.663082		TSA: Macaca mulatta Mamu_206693 mRNA sequence. [JV634129]
A_01_P013658	0.0355062	down	3.07013	-3.07013	-1.6183	201.76	712.182	-0.83327	0.785032	S100A1	Uncharacterized protein [Source:UniProtKB/TrEMBL;Acc:F7HGE0] [ENSMMUT00000011379]	S100 calcium binding protein A1
A_01_P1706081	0.00377131	down	3.07977	-3.07977	-1.62282	106.296	362.199	-0.726358	0.896464		Uncharacterized protein [Source:UniProtKB/TrEMBL;Acc:F7H0A1] [ENSMMUT00000029617]
A_01_P1769111	0.00685807	down	3.08981	-3.08981	-1.62752	291.848	997.895	-0.250334	1.37719	SLC30A10	Uncharacterized protein [Source:UniProtKB/TrEMBL;Acc:F6ZX06] [ENSMMUT00000000819]	solute carrier family 30, member 10
A_01_P1698016	0.0482542	down	3.12945	-3.12945	-1.64591	110.65	364.363	-0.557678	1.08823	LILRA3	Macaca mulatta leukocyte immunoglobulin-like receptor, subfamily A (without TM domain), member 3 (LILRA3), mRNA [NM_001040675]	leukocyte immunoglobulin-like receptor, subfamily A (without TM domain), member 3
A_01_P1673821	0.0428199	down	3.12982	-3.12982	-1.64608	65.2244	235.802	0.0213969	1.66747	NAPSA	Uncharacterized protein [Source:UniProtKB/TrEMBL;Acc:F6Z3U7] [ENSMMUT00000038406]	napsin A aspartic peptidase
A_01_P1741646	0.00113812	down	3.15136	-3.15136	-1.65597	18.7008	65.9326	-1.51207	0.143909	ATG4A	Macaca mulatta autophagy related 4A, cysteine peptidase (ATG4A), mRNA [NM_001261491]	autophagy related 4A, cysteine peptidase
A_01_P1731646	0.0237735	down	3.19674	-3.19674	-1.6766	33.2441	103.782	-1.62039	0.0562106	PHC1	polyhomeotic-like protein 1 [Source:RefSeq peptide;Acc:NP_001247835] [ENSMMUT00000025078]	polyhomeotic homolog 1 (Drosophila)
A_01_P1820261	0.00655078	down	3.19769	-3.19769	-1.67703	49.6224	178.814	-0.169182	1.50785
A_01_P1771056	0.000193	down	3.20067	-3.20067	-1.67837	93.9728	332.859	-1.07394	0.604433
A_01_P1751876	0.022291	down	3.20491	-3.20491	-1.68028	9.58283	36.5996	-0.817712	0.862572	ESM1	Endothelial cell-specific molecule 1; Uncharacterized protein [Source:UniProtKB/TrEMBL;Acc:F6TJM1] [ENSMMUT00000028380]	endothelial cell-specific molecule 1
A_01_P1678101	0.0471542	down	3.24717	-3.24717	-1.69918	37.4011	111.51	-1.44778	0.251404		Uncharacterized protein [Source:UniProtKB/TrEMBL;Acc:F6PMX1] [ENSMMUT00000044489]
A_01_P001155	0.0268784	down	3.28267	-3.28267	-1.71487	68.6099	262.891	-0.707294	1.00757		TSA: Macaca mulatta Mamu_160760 mRNA sequence. [JV536543]
A_01_P1680827	0.0361742	down	3.29827	-3.29827	-1.72171	522.46	1728.98	-0.0834455	1.63826	LOC701270	Uncharacterized protein [Source:UniProtKB/TrEMBL;Acc:F7GF01] [ENSMMUT00000020627]	uncharacterized LOC701270
A_01_P1680826	0.0491478	down	3.30621	-3.30621	-1.72518	486	1563.73	-0.0566218	1.66856	LOC701270	Uncharacterized protein [Source:UniProtKB/TrEMBL;Acc:F7GF01] [ENSMMUT00000020627]	uncharacterized LOC701270
A_01_P1802126	0.00140127	down	3.33838	-3.33838	-1.73915	152.046	555.493	-1.06095	0.678197
A_01_P1689666	0.0496162	down	3.37072	-3.37072	-1.75306	12.7355	52.9253	-1.66537	0.0876896
A_01_P1776517	0.0420661	down	3.37788	-3.37788	-1.75612	4146.48	13722.8	-1.67573	0.0803881	LOC722265	PREDICTED: Macaca mulatta peptidyl-prolyl cis-trans isomerase A-like (LOC722265), miscRNA [XR_014732]	peptidyl-prolyl cis-trans isomerase A-like
A_01_P1833176	0.0314071	down	3.40956	-3.40956	-1.76958	6.55628	23.979	-0.948981	0.820602	RNASE12	PREDICTED: Macaca mulatta ribonuclease, RNase A family, 12 (non-active) (RNASE12), mRNA [XM_001091180]	ribonuclease, RNase A family, 12 (non-active)
A_01_P1832511	0.000241	down	3.41051	-3.41051	-1.76999	444.034	1679.4	-1.09266	0.677328		Uncharacterized protein [Source:UniProtKB/TrEMBL;Acc:F6YI58] [ENSMMUT00000026303]
A_01_P1770516	0.0107584	down	3.46192	-3.46192	-1.79157	538.295	2224.88	0	1.79157	LYPD8	Uncharacterized protein [Source:UniProtKB/TrEMBL;Acc:F7HLJ9] [ENSMMUT00000011181]	LY6/PLAUR domain containing 8
A_01_P012601	0.0157508	down	3.49092	-3.49092	-1.80361	104.594	427.884	-0.252177	1.55143	GHRL	appetite-regulating hormone precursor [Source:RefSeq peptide;Acc:NP_001028075] [ENSMMUT00000028003]	ghrelin/obestatin prepropeptide
A_01_P013235	0.00705462	down	3.52862	-3.52862	-1.8191	24.1391	98.3189	-1.02282	0.796286	ADAMTS20	Macaca mulatta ADAM metallopeptidase with thrombospondin type 1 motif, 20 (ADAMTS20), mRNA [NM_001110539]	ADAM metallopeptidase with thrombospondin type 1 motif, 20
A_01_P1672026	0.0428	down	3.54792	-3.54792	-1.82697	76.5058	313.039	-0.512432	1.31454	IL5	Macaca mulatta interleukin 5 (colony-stimulating factor, eosinophil) (IL5), mRNA [NM_001047133]	interleukin 5 (colony-stimulating factor, eosinophil)
A_01_P1700241	0.0323843	down	3.55909	-3.55909	-1.83151	34.1612	120.951	-1.23369	0.597819		Uncharacterized protein [Source:UniProtKB/TrEMBL;Acc:H9H4H4] [ENSMMUT00000039301]
A_01_P1825906	0.0482003	down	3.57083	-3.57083	-1.83626	550.268	2371.05	-1.90424	-0.0679836		TSA: Macaca mulatta Mamu_367454 mRNA sequence. [JU485133]
A_01_P015136	0.0383349	down	3.57706	-3.57706	-1.83877	18.3492	69.368	-1.85211	-0.0133355	LIPC	Uncharacterized protein [Source:UniProtKB/TrEMBL;Acc:F6X5I4] [ENSMMUT00000013347]	lipase, hepatic
A_01_P1794836	0.0475582	down	3.57858	-3.57858	-1.83939	9.37755	35.736	-1.58646	0.252924
A_01_P008946	0.00548294	down	3.63537	-3.63537	-1.8621	22.3613	91.721	-1.27439	0.587708	CCR7	C-C chemokine receptor type 7 precursor [Source:RefSeq peptide;Acc:NP_001028056] [ENSMMUT00000002963]	chemokine (C-C motif) receptor 7
A_01_P1692406	0.0187214	down	3.63627	-3.63627	-1.86246	2229.28	8295.91	-1.28855	0.573913	LOC714370	Uncharacterized protein [Source:UniProtKB/TrEMBL;Acc:F7HC68] [ENSMMUT00000016407]	complement decay-accelerating factor-like
A_01_P1818636	0.0461963	down	3.63738	-3.63738	-1.8629	65.2574	285.127	-1.68116	0.18174
A_01_P015707	0.0265097	down	3.70719	-3.70719	-1.89033	18.4638	77.3208	-1.52806	0.362271		TSA: Macaca mulatta Mamu_470375 mRNA sequence. [JV652591]
A_01_P1704486	0.000722	down	3.75063	-3.75063	-1.90713	522.705	2186.05	-1.47551	0.431622	PDCD5	programmed cell death protein 5 [Source:RefSeq peptide;Acc:NP_001252621] [ENSMMUT00000038593]	programmed cell death 5
A_01_P1708816	0.0117202	down	3.77407	-3.77407	-1.91612	10.1319	37.8021	-1.45492	0.461201	TNFRSF13B	Uncharacterized protein [Source:UniProtKB/TrEMBL;Acc:F7D370] [ENSMMUT00000001774]	uncharacterized LOC707819
A_01_P018819	0.0480563	down	3.80491	-3.80491	-1.92786	5.64386	19.0369	-1.00975	0.918118	LOC693900	PREDICTED: Macaca mulatta sperm-associated antigen 16 protein-like, transcript variant 2 (LOC693900), mRNA [XM_001083799]	sperm-associated antigen 16 protein-like
A_01_P1673346	0.0340912	down	3.85245	-3.85245	-1.94578	9.61249	46.2261	-1.43931	0.506467		Uncharacterized protein [Source:UniProtKB/TrEMBL;Acc:F6TBZ2] [ENSMMUT00000030810]
A_01_P000055	0.00257805	down	3.86725	-3.86725	-1.95131	159.624	642.703	-1.18768	0.76363		Uncharacterized protein [Source:UniProtKB/TrEMBL;Acc:F6ZLQ5] [ENSMMUT00000018917]
A_01_P1788571	0.019962	down	3.87864	-3.87864	-1.95555	7174.3	27682.4	-1.44395	0.511602
A_01_P010537	0.00388621	down	3.91817	-3.91817	-1.97018	695.885	3167.68	-1.19758	0.772601	MNP1A	Macaca mulatta alpha-defensin 1A (MNP1A), mRNA [NM_001032862]	alpha-defensin 1A
A_01_P013309	0.0216564	down	4.01707	-4.01707	-2.00614	266.666	1021.39	-0.984972	1.02117	NOS2	Nitric oxide synthase [Source:UniProtKB/TrEMBL;Acc:F6SZU1] [ENSMMUT00000019690]	nitric oxide synthase 2, inducible
A_01_P1723811	0.0451595	down	4.01795	-4.01795	-2.00646	10.7724	53.2829	-1.81688	0.189579	NTRK2	Macaca mulatta neurotrophic tyrosine kinase, receptor, type 2 (NTRK2), mRNA [NM_001261297]	neurotrophic tyrosine kinase, receptor, type 2
A_01_P008179	0.0225462	down	4.04398	-4.04398	-2.01578	10.8584	52.8093	-1.20084	0.81494	BMP3	Uncharacterized protein [Source:UniProtKB/TrEMBL;Acc:F6R9A9] [ENSMMUT00000014465]	bone morphogenetic protein 3
A_01_P1764561	0.0454277	down	4.04767	-4.04767	-2.01709	8.23006	31.0021	-0.731334	1.28576	MYOM3	Uncharacterized protein [Source:UniProtKB/TrEMBL;Acc:F6V737] [ENSMMUT00000032435]	myomesin 3
A_01_P1828901	0.0254845	down	4.10598	-4.10598	-2.03773	362.599	1805.77	-1.22982	0.807908
A_01_P1673556	0.000398	down	4.13535	-4.13535	-2.04801	37.5514	172.681	-2.14503	-0.0970159		Uncharacterized protein [Source:UniProtKB/TrEMBL;Acc:F7HSF8] [ENSMMUT00000009015]
A_01_P1802976	0.0080777	down	4.163	-4.163	-2.05762	225.397	993.671	-0.714684	1.34294
A_01_P003978	0.0385386	down	4.39216	-4.39216	-2.13493	32.3392	183.044	-0.975885	1.15905		TSA: Macaca mulatta Mamu_539169 mRNA sequence. [JU345329]
A_01_P010438	0.0436722	down	4.4485	-4.4485	-2.15332	42.3513	240.042	-2.38e-07	2.15332	IL20	Uncharacterized protein [Source:UniProtKB/TrEMBL;Acc:F7HHX8] [ENSMMUT00000033157]	interleukin 20
A_01_P016766	0.0310938	down	4.45341	-4.45341	-2.15491	32.4597	140.346	0.407603	2.56251
A_01_P015708	0.0243905	down	4.49337	-4.49337	-2.1678	73.0588	369.156	-1.38366	0.784144	FCER1A	Uncharacterized protein [Source:UniProtKB/TrEMBL;Acc:F6YWM7] [ENSMMUT00000018836]	Fc fragment of IgE, high affinity I, receptor for; alpha polypeptide
A_01_P1824751	0.00270789	down	4.58561	-4.58561	-2.19711	8.54755	41.8748	-1.63372	0.563394
A_01_P1671821	0.00975954	down	4.59106	-4.59106	-2.19883	189.147	1057.02	-1.33879	0.860032	RTD1B	Macaca mulatta demidefensin 1 (RTD1B), mRNA [NM_001032818]	demidefensin 1
A_01_P1741071	0.0158709	down	4.61929	-4.61929	-2.20767	19.1465	90.3113	-0.808461	1.39921	DMRTC1	Uncharacterized protein [Source:UniProtKB/TrEMBL;Acc:F6Z2S6] [ENSMMUT00000018816]	doublesex- and mab-3-related transcription factor C1-like
A_01_P1802726	0.0485832	down	4.64683	-4.64683	-2.21625	33.1535	157.2	-0.110281	2.10596
A_01_P1695326	0.0308952	down	4.71298	-4.71298	-2.23664	7.6972	43.5549	-1.83373	0.402913	KLRC1	Macaca mulatta NKG2-A (NKG2-A) mRNA, NKG2-A-*05 allele, complete cds. [AF395620]	killer cell lectin-like receptor subfamily C, member 1
A_01_P014317	0.0431327	down	4.86306	-4.86306	-2.28186	8.90396	44.4971	-3.04632	-0.764461	CTSL2	Uncharacterized protein [Source:UniProtKB/TrEMBL;Acc:F6U683] [ENSMMUT00000032333]	cathepsin L2
A_01_P1678701	0.00976067	down	4.9184	-4.9184	-2.29819	38.3886	209.37	-1.61669	0.6815	DNAI1	Uncharacterized protein [Source:UniProtKB/TrEMBL;Acc:F7HC73] [ENSMMUT00000029225]	dynein, axonemal, intermediate chain 1
A_01_P000114	0.0468512	down	5.01274	-5.01274	-2.3256	109.334	677.824	-0.496687	1.82891	TCN1	Uncharacterized protein [Source:UniProtKB/TrEMBL;Acc:F6QFX7] [ENSMMUT00000018989]	transcobalamin I (vitamin B12 binding protein, R binder family)
A_01_P1741787	0.0300464	down	5.0922	-5.0922	-2.34829	26.7612	150.828	0.705151	3.05344	LOC709980	Uncharacterized protein [Source:UniProtKB/TrEMBL;Acc:F6WU97] [ENSMMUT00000047832]	kita-kyushu lung cancer antigen 1 homolog
A_01_P006128	0.00100068	down	5.12402	-5.12402	-2.35728	12.8466	73.3801	-1.27191	1.08537	LOC718300	lectin, galactoside-binding, soluble, 12 [Source:HGNC Symbol;Acc:15788] [ENSMMUT00000025726]	galectin-12-like
A_01_P1769106	0.0246193	down	5.15935	-5.15935	-2.36719	80.6109	405.402	-0.822488	1.5447	SLC30A10	Uncharacterized protein [Source:UniProtKB/TrEMBL;Acc:F6ZX06] [ENSMMUT00000000816]	solute carrier family 30, member 10
A_01_P020030	0.0254365	down	5.17259	-5.17259	-2.37089	27.7089	153.75	-1.16463	1.20626	KLHL24	Uncharacterized protein [Source:UniProtKB/TrEMBL;Acc:F7FH78] [ENSMMUT00000012603]	kelch-like protein 35-like
A_01_P1811186	0.0366226	down	5.51873	-5.51873	-2.46434	23.2247	167.297	-1.73625	0.72809
A_01_P1782836	0.0242652	down	5.77356	-5.77356	-2.52946	6.16397	33.3378	-2.19	0.339458
A_01_P000326	0.00635188	down	5.7965	-5.7965	-2.53518	18.2001	118.08	-1.47996	1.05522	CDO1	cysteine dioxygenase type 1 [Source:RefSeq peptide;Acc:NP_001247537] [ENSMMUT00000021430]	cysteine dioxygenase, type I
A_01_P1818341	0.0408388	down	5.87285	-5.87285	-2.55406	28.1976	193.009	0.617163	3.17122
A_01_P005380	0.0242838	down	6.05702	-6.05702	-2.59861	33.6817	200.918	-1.30579	1.29282		TSA: Macaca mulatta Mamu_560141 mRNA sequence. [JV706713]
A_01_P015796	0.0281235	down	6.18413	-6.18413	-2.62857	7.59972	61.7011	-1.91623	0.712343	LOC718975	PREDICTED: Macaca mulatta EGF-like module-containing mucin-like hormone receptor-like 3-like (LOC718975), partial miscRNA [XR_014049]	EGF-like module-containing mucin-like hormone receptor-like 3-like
A_01_P1794666	0.0474372	down	6.66303	-6.66303	-2.73618	47.2007	247.908	-2.17943	0.55675		TSA: Macaca mulatta Mamu_435562 mRNA sequence. [JV045546]
A_01_P1770521	0.0247907	down	6.69901	-6.69901	-2.74395	26.1575	223.489	-1.00533	1.73861	LOC100427314	PREDICTED: Macaca mulatta hypothetical protein LOC100427314 (LOC100427314), mRNA [XM_002802075]	uncharacterized LOC100427314
A_01_P004662	0.0388415	down	6.76322	-6.76322	-2.75771	122.537	1095.27	-1.19682	1.56089		TSA: Macaca mulatta Mamu_391754 mRNA sequence. [JU475586]
A_01_P1810746	0.0134607	down	6.94385	-6.94385	-2.79574	280.803	2400.45	0.134532	2.93027	SERPINA2	PREDICTED: Macaca mulatta putative alpha-1-antitrypsin-related protein-like, transcript variant 1 (SERPINA2), mRNA [XM_001098235]	putative alpha-1-antitrypsin-related protein-like
A_01_P1821296	0.00563171	down	6.97197	-6.97197	-2.80157	15.5991	130.051	-1.67791	1.12366
A_01_P1756366	0.0114654	down	7.13127	-7.13127	-2.83416	20.9796	177.766	-0.132226	2.70193		Uncharacterized protein [Source:UniProtKB/TrEMBL;Acc:F6PJ95] [ENSMMUT00000016296]
A_01_P005354	0.0292167	down	7.46735	-7.46735	-2.9006	52.9725	372.322	-0.611409	2.28919		TSA: Macaca mulatta Mamu_480509 mRNA sequence. [JV642186]
A_01_P1739006	0.0487524	down	7.80585	-7.80585	-2.96456	7.71846	63.1704	-0.635011	2.32954		Uncharacterized protein [Source:UniProtKB/TrEMBL;Acc:F6YGI5] [ENSMMUT00000038895]
A_01_P1670006	0.0496122	down	8.88615	-8.88615	-3.15156	10.5576	140.88	-1.61447	1.53709	LILRA1	Macaca mulatta leukocyte immunoglobulin-like receptor, subfamily A (with TM domain), member 1 (LILRA1), mRNA [NM_001040670]	leukocyte immunoglobulin-like receptor, subfamily A (with TM domain), member 1
A_01_P1670786	0.0111826	down	9.09994	-9.09994	-3.18586	349.071	4016.8	0.732124	3.91798	HBA2	Macaca mulatta hemoglobin, alpha 2 (HBA2), mRNA [NM_001044724]	hemoglobin, alpha 2
A_01_P1700736	0.0372758	down	10.2003	-10.2003	-3.35054	9.09093	143.725	-1.60626	1.74428	AQP10	Uncharacterized protein [Source:UniProtKB/TrEMBL;Acc:H9H4C4] [ENSMMUT00000032870]	aquaporin 10
A_01_P1741016	0.035568	down	10.2429	-10.2429	-3.35655	14.6933	229.166	-1.39242	1.96413	ACRC	Uncharacterized protein [Source:UniProtKB/TrEMBL;Acc:F7B2N4] [ENSMMUT00000016054]	acidic repeat containing
A_01_P001268	0.01313	down	10.3332	-10.3332	-3.36922	36681.7	357491	-2.03959	1.32962	S100G	Uncharacterized protein [Source:UniProtKB/TrEMBL;Acc:F6S7A0] [ENSMMUT00000006780]	S100 calcium binding protein G
A_01_P1670586	0.0126884	down	12.6031	-12.6031	-3.65571	54.9496	924.139	-1.5714	2.0843	ADIPOQ	Macaca mulatta adiponectin, C1Q and collagen domain containing (ADIPOQ), mRNA [NM_001032871]	adiponectin, C1Q and collagen domain containing
A_01_P004485	0.00600847	down	13.6161	-13.6161	-3.76725	7.58649	124.745	-1.74938	2.01787		Uncharacterized protein [Source:UniProtKB/TrEMBL;Acc:F7C8Q8] [ENSMMUT00000032931]
A_01_P1800421	0.0269907	down	15.46	-15.46	-3.95047	20.9498	462.531	-2.14084	1.80963
A_01_P1716236	0.0176822	down	15.6978	-15.6978	-3.97249	512.33	12126.6	-0.422336	3.55016	ADA	Uncharacterized protein [Source:UniProtKB/TrEMBL;Acc:F7AJ20] [ENSMMUT00000044965]	adenosine deaminase
A_01_P1706956	0.0174437	down	15.7737	-15.7737	-3.97945	9.13596	163.243	-2.63284	1.34661	CIDEA	Uncharacterized protein [Source:UniProtKB/TrEMBL;Acc:F7HDF2] [ENSMMUT00000029716]	cell death-inducing DFFA-like effector a
A_01_P001661	0.0148602	down	16.8131	-16.8131	-4.07152	1427.2	34486.1	-0.492112	3.57941	ADA	Uncharacterized protein [Source:UniProtKB/TrEMBL;Acc:F7AJ20] [ENSMMUT00000014833]	adenosine deaminase
A_01_P1726986	0.0264916	down	16.9509	-16.9509	-4.08329	8.36561	178.738	-1.24966	2.83363	THRSP	Uncharacterized protein [Source:UniProtKB/TrEMBL;Acc:F7HK82] [ENSMMUT00000024566]	thyroid hormone responsive
A_01_P1692936	0.01076	down	33.9889	-33.9889	-5.08699	581.18	26265.9	-5.15715	-0.0701628	GUCY1A3	Macaca mulatta clone ds2_c23_t7_001 guanylate cyclase 1, soluble, alpha 3 (GUCY1A3) mRNA, partial cds. [DQ147915]	guanylate cyclase 1, soluble, alpha 3
A_01_P1671806	0.00221932	down	42.413	-42.413	-5.40643	120.243	6500.78	1.23002	6.63646	HBB	Macaca mulatta hemoglobin, beta (HBB), mRNA [NM_001164428]	hemoglobin, beta
A_01_P1726606	0.00158615	down	56.8044	-56.8044	-5.82793	14.0834	957.205	0.451376	6.27931	HBB	hemoglobin subunit beta [Source:RefSeq peptide;Acc:NP_001157900] [ENSMMUT00000006877]	hemoglobin, beta

## Sheet: Jejunum 7.4Gy_4d_vs_control
Genes altered ≥2-fold at day 4 after 7.4 Gy TBI in jejunum.
ProbeName	Corrected p-value	p-value	regulation	FCAbsolute	Fold change	Log Fold change	[7.4Gy_4d](raw)	[Control](raw)	[7.4Gy_4d](normalized)	[Control](normalized)	GeneSymbol	Description	GeneName
A_01_P1706106	0.0178832	0.000749	up	82.2046	82.2046	6.36115	541.795	7.09672	2.6363	-3.72485	KLK3	Macaca mulatta kallikrein 3 (KLK3), mRNA [NM_001042776]	kallikrein 3
A_01_P002788	0.00844812	9.69e-05	up	71.3993	71.3993	6.15784	4817.78	53.4826	4.12882	-2.02902	KLK3	Macaca mulatta kallikrein 3 (KLK3), mRNA [NM_001042776]	kallikrein 3
A_01_P008383	0.0257549	0.00169759	up	34.4568	34.4568	5.10672	689.794	18.6689	2.67537	-2.43135	GJB3	gap junction protein, beta 3, 31kDa [Source:HGNC Symbol;Acc:4285] [ENSMMUT00000047401]	gap junction protein, beta 3, 31kDa
A_01_P019630	0.021813	0.00115101	up	25.8482	25.8482	4.69199	186.993	8.23892	2.16658	-2.52541	TMEM211	transmembrane protein 211 precursor [Source:RefSeq peptide;Acc:NP_001177817] [ENSMMUT00000044151]	transmembrane protein 211
A_01_P005398	0.0088351	0.000125	up	25.4771	25.4771	4.67113	1496.94	62.7443	2.72998	-1.94115	LCN15	Macaca mulatta lipocalin 15 (LCN15), mRNA [NM_001194733]	lipocalin 15
A_01_P009749	0.0366171	0.00327868	up	21.6153	21.6153	4.43398	2502.74	105.169	2.61387	-1.82012	SLC5A11	Uncharacterized protein [Source:UniProtKB/TrEMBL;Acc:F6RCQ2] [ENSMMUT00000039440]	solute carrier family 5 (sodium/glucose cotransporter), member 11
A_01_P1810071	0.0184014	0.000829	up	20.8786	20.8786	4.38395	664.351	22.1939	2.39372	-1.99023		TSA: Macaca mulatta Mamu_442231 mRNA sequence. [JV049369]
A_01_P012226	0.0187912	0.000855	up	20.5974	20.5974	4.36439	860.78	31.6238	1.77515	-2.58924	MMP12	Uncharacterized protein [Source:UniProtKB/TrEMBL;Acc:F6YVM2] [ENSMMUT00000006029]	matrix metallopeptidase 12 (macrophage elastase)
A_01_P012583	0.0163959	0.000587	up	19.7313	19.7313	4.30241	4873.5	280.587	2.03602	-2.2664	CST6	Uncharacterized protein [Source:UniProtKB/TrEMBL;Acc:F7B7R7] [ENSMMUT00000008521]	cystatin E/M
A_01_P012361	0.0236936	0.0013873	up	16.9662	16.9662	4.08459	89563	3719.41	0.690953	-3.39364	MT2A	Metallothionein [Source:UniProtKB/TrEMBL;Acc:F6Z1I3] [ENSMMUT00000031285]	metallothionein 2A
A_01_P016695	0.00390018	7.34e-06	up	14.4805	14.4805	3.85604	16141.7	1045.37	1.80175	-2.05429	GDF15	Uncharacterized protein [Source:UniProtKB/TrEMBL;Acc:F7H6G3] [ENSMMUT00000029799]	growth differentiation factor 15
A_01_P1740861	0.00184227	1.26e-06	up	14.175	14.175	3.82527	1887.5	122.061	1.30984	-2.51544	EDA2R	Macaca mulatta ectodysplasin A2 receptor (EDA2R), mRNA [NM_001193467]	ectodysplasin A2 receptor
A_01_P1670296	0.0100895	0.000193	up	12.8349	12.8349	3.682	2114.13	140.165	2.04101	-1.64099	CCL19	Macaca mulatta chemokine (C-C motif) ligand 19 (CCL19), mRNA [NM_001032959]	chemokine (C-C motif) ligand 19
A_01_P016207	0.0342312	0.00284235	up	12.0395	12.0395	3.5897	336.882	19.3105	2.60636	-0.983344		Uncharacterized protein [Source:UniProtKB/TrEMBL;Acc:F7A670] [ENSMMUT00000026210]
A_01_P001703	0.0364463	0.00324467	up	10.7683	10.7683	3.42872	103034	7161.94	0.451645	-2.97708	MT1X	Metallothionein [Source:UniProtKB/TrEMBL;Acc:F7GC79] [ENSMMUT00000019218]	metallothionein 1X
A_01_P014857	0.00847489	0.000105	up	10.5364	10.5364	3.39731	1485.17	140.533	1.502	-1.89531	OLFM4	Uncharacterized protein [Source:UniProtKB/TrEMBL;Acc:F7H4W7] [ENSMMUT00000043227]	olfactomedin 4
A_01_P1672376	0.0447908	0.00463168	up	10.4538	10.4538	3.38595	149.548	10.9211	1.63916	-1.74679	CXCL2	Uncharacterized protein [Source:UniProtKB/TrEMBL;Acc:H9H301] [ENSMMUT00000006405]	chemokine (C-X-C motif) ligand 2
A_01_P013631	0.00850745	0.000114	up	9.52064	9.52064	3.25106	215.822	20.7185	1.70998	-1.54108	PSD2	Macaca mulatta pleckstrin and Sec7 domain containing 2 (PSD2), mRNA [NM_001265716]	pleckstrin and Sec7 domain containing 2
A_01_P1722926	0.010776	0.000222	up	9.29785	9.29785	3.2169	1472.54	135.789	2.05561	-1.16129	CCL19	C-C motif chemokine 19 precursor [Source:RefSeq peptide;Acc:NP_001028131] [ENSMMUT00000046369]	chemokine (C-C motif) ligand 19
A_01_P1701011	0.044701	0.00458413	up	8.60161	8.60161	3.10461	971.46	102.711	1.03242	-2.07219	LCN2	Uncharacterized protein [Source:UniProtKB/TrEMBL;Acc:H9H4D4] [ENSMMUT00000041537]	lipocalin 2
A_01_P1744741	0.0114006	0.000256	up	8.51822	8.51822	3.09055	387.679	43.6466	0.992463	-2.09809	GPR110	Uncharacterized protein [Source:UniProtKB/TrEMBL;Acc:F6U5Y3] [ENSMMUT00000032348]	G protein-coupled receptor 110
A_01_P011761	0.00847489	0.000107	up	7.58254	7.58254	2.92268	434.811	50.484	2.37548	-0.547204	LOC712354	intercellular adhesion molecule 4 (Landsteiner-Wiener blood group) [Source:HGNC Symbol;Acc:5347] [ENSMMUT00000013056]	intercellular adhesion molecule 4-like
A_01_P1688071	0.0355026	0.00309379	up	7.11269	7.11269	2.8304	295.107	35.1577	2.31826	-0.512138	IL8	Interleukin-8 [Source:UniProtKB/Swiss-Prot;Acc:P67813] [ENSMMUT00000005433]	interleukin 8
A_01_P013417	0.00138299	6.76e-07	up	6.79181	6.79181	2.7638	16876.1	2303.65	1.35015	-1.41365	DDB2	Macaca mulatta damage-specific DNA binding protein 2, 48kDa (DDB2), mRNA [NM_001260837]	damage-specific DNA binding protein 2, 48kDa
A_01_P1725866	0.00648686	3.7e-05	up	6.72052	6.72052	2.74857	2198.04	293.937	1.16097	-1.5876	DDB2	Macaca mulatta damage-specific DNA binding protein 2, 48kDa (DDB2), mRNA [NM_001260837]	damage-specific DNA binding protein 2, 48kDa
A_01_P018104	0.0266755	0.00184505	up	6.65418	6.65418	2.73426	301.738	40.9566	0.339673	-2.39459	CNDP1	Uncharacterized protein [Source:UniProtKB/TrEMBL;Acc:F7EVX1] [ENSMMUT00000012499]	carnosine dipeptidase 1 (metallopeptidase M20 family)
A_01_P1671826	0.00475845	1.14e-05	up	6.36691	6.36691	2.67059	762.568	108.169	1.40458	-1.26601	CCL2	Macaca mulatta chemokine (C-C motif) ligand 2 (CCL2), mRNA [NM_001032821]	chemokine (C-C motif) ligand 2
A_01_P1732366	0.00748583	6.41e-05	up	6.33039	6.33039	2.66229	211.692	31.7442	2.07066	-0.591636	LOC709603	long intergenic non-protein coding RNA 935 [Source:HGNC Symbol;Acc:48628] [ENSMMUT00000046817]	uncharacterized LOC709603
A_01_P1670286	0.0236741	0.00138178	up	6.27666	6.27666	2.65	220.199	30.3371	1.62903	-1.02097	CXCL1	Macaca mulatta chemokine (C-X-C motif) ligand 1 (melanoma growth stimulating activity, alpha) (CXCL1), mRNA [NM_001032878]	chemokine (C-X-C motif) ligand 1 (melanoma growth stimulating activity, alpha)
A_01_P1772656	0.0126288	0.000348	up	6.0983	6.0983	2.60841	364.479	53.7024	1.18632	-1.42209	LOC100429499	PREDICTED: Macaca mulatta hypothetical LOC100429499 (LOC100429499), miscRNA [XR_091639]	uncharacterized LOC100429499
A_01_P015835	0.00648686	4.53e-05	up	6.03524	6.03524	2.59341	175.885	26.3327	1.50957	-1.08384	EGR2	Macaca mulatta early growth response 2 (EGR2), mRNA [NM_001258086]	early growth response 2
A_01_P1688021	0.0448456	0.00465007	up	6.00367	6.00367	2.58584	996.637	131.31	1.70588	-0.879969	ANXA3	Annexin [Source:UniProtKB/TrEMBL;Acc:F6Z8Y2] [ENSMMUT00000031250]	annexin A3
A_01_P1769706	0.00537767	1.57e-05	up	5.89208	5.89208	2.55878	947.53	145.276	1.33262	-1.22616	LOC709782	pleckstrin homology-like domain, family A, member 3 [Source:HGNC Symbol;Acc:8934] [ENSMMUT00000045046]	pleckstrin homology-like domain family A member 3-like
A_01_P015789	0.0319747	0.00250401	up	5.46786	5.46786	2.45098	75.3554	14.0915	1.19809	-1.25289	DARC	Uncharacterized protein [Source:UniProtKB/TrEMBL;Acc:F7BNT5] [ENSMMUT00000001841]	Duffy blood group, chemokine receptor
A_01_P1670806	0.00138299	7.1e-07	up	5.44428	5.44428	2.44474	1474.17	249.718	1.43401	-1.01073	APOBEC3H	Macaca mulatta apolipoprotein B mRNA editing enzyme, catalytic polypeptide-like 3H (APOBEC3H), mRNA [NM_001042372]	apolipoprotein B mRNA editing enzyme, catalytic polypeptide-like 3H
A_01_P002235	0.0178832	0.000762	up	5.41395	5.41395	2.43668	483.193	82.2701	1.8359	-0.600781	GABRP	PREDICTED: Macaca mulatta gamma-aminobutyric acid (GABA) A receptor, pi, transcript variant 3 (GABRP), mRNA [XM_001093483]	gamma-aminobutyric acid (GABA) A receptor, pi
A_01_P016707	0.0372119	0.00342112	up	5.3509	5.3509	2.41978	1104.68	159.063	1.68147	-0.738312	ANXA3	PREDICTED: Macaca mulatta annexin A3, transcript variant 3 (ANXA3), mRNA [XM_001092115]	annexin A3
A_01_P1694291	0.0253496	0.00164175	up	5.02057	5.02057	2.32785	156.338	26.4426	0.942617	-1.38523	WIF1	Macaca mulatta WNT inhibitory factor 1 (WIF1), mRNA [NM_001260671]	WNT inhibitory factor 1
A_01_P019143	0.00138299	3.57e-07	up	4.9544	4.9544	2.30871	429.209	80.9447	1.2756	-1.03311	MDM2	Macaca mulatta Mdm2, p53 E3 ubiquitin protein ligase homolog (mouse) (MDM2), mRNA [NM_001266402]	Mdm2, p53 E3 ubiquitin protein ligase homolog (mouse)
A_01_P008116	0.0163114	0.000576	up	4.92534	4.92534	2.30022	2507.48	433.07	1.03579	-1.26444	WIF1	Macaca mulatta WNT inhibitory factor 1 (WIF1), mRNA [NM_001260671]	WNT inhibitory factor 1
A_01_P1729961	0.0173008	0.000671	up	4.84835	4.84835	2.27749	262.675	51.8106	1.58415	-0.693347	CH25H	Macaca mulatta cholesterol 25-hydroxylase (CH25H), mRNA [NM_001198699]	cholesterol 25-hydroxylase
A_01_P009256	0.00847489	0.000103	up	4.70038	4.70038	2.23278	1641.92	326.557	0.99545	-1.23733	ALDH1A2	Uncharacterized protein [Source:UniProtKB/TrEMBL;Acc:F7D2X2] [ENSMMUT00000027399]	aldehyde dehydrogenase 1 family, member A2
A_01_P011718	0.0370213	0.00336558	up	4.67664	4.67664	2.22547	181.112	33.2865	1.5737	-0.651771	STEAP1	Uncharacterized protein [Source:UniProtKB/TrEMBL;Acc:F6PLK4] [ENSMMUT00000016257]	six transmembrane epithelial antigen of the prostate 1
A_01_P1728431	0.0229628	0.0012934	up	4.66516	4.66516	2.22193	1197.84	249.256	1.39322	-0.828708		Uncharacterized protein [Source:UniProtKB/TrEMBL;Acc:F7HH68] [ENSMMUT00000043203]
A_01_P1695061	0.0297702	0.00218908	up	4.63854	4.63854	2.21367	562.999	101.819	0.747434	-1.46624		Macaca mulatta secreted frizzled-related protein 2 (SFRP-2) mRNA, 3' UTR. [AF162473]
A_01_P019750	0.038649	0.00375641	up	4.61318	4.61318	2.20576	783.489	161.572	0.741666	-1.46409		Uncharacterized protein [Source:UniProtKB/TrEMBL;Acc:F6PY14] [ENSMMUT00000021484]
A_01_P1674101	0.00390018	6.54e-06	up	4.5937	4.5937	2.19966	3527.6	712.155	0.649285	-1.55037	TYMS	Macaca mulatta thymidylate synthetase (TYMS), mRNA [NM_001195507]	thymidylate synthetase
A_01_P005178	0.00475845	9.88e-06	up	4.55383	4.55383	2.18708	1383.69	282.11	1.21788	-0.9692		TSA: Macaca mulatta Mamu_128939 mRNA sequence. [JV554636]
A_01_P018462	0.0349035	0.00294239	up	4.50005	4.50005	2.16994	2907.01	598.09	0.755873	-1.41407		TSA: Macaca mulatta Mamu_464817 mRNA sequence. [JV635617]
A_01_P1689321	0.00748583	6.13e-05	up	4.49741	4.49741	2.16909	168.85	35.4708	0.977671	-1.19142	ZMAT3	Macaca mulatta zinc finger, matrin-type 3 (ZMAT3), mRNA [NM_001194853]	zinc finger, matrin-type 3
A_01_P1714416	0.0244159	0.00149543	up	4.49655	4.49655	2.16882	2260.4	417.273	1.27981	-0.889012	POSTN	Uncharacterized protein [Source:UniProtKB/TrEMBL;Acc:F6ZVK0] [ENSMMUT00000017239]	periostin, osteoblast specific factor
A_01_P1687711	0.00804237	7.44e-05	up	4.47601	4.47601	2.16221	327.175	67.2318	1.64549	-0.516721	GABRP	Uncharacterized protein [Source:UniProtKB/TrEMBL;Acc:F6ZWI9] [ENSMMUT00000000826]	gamma-aminobutyric acid (GABA) A receptor, pi
A_01_P000161	0.0372119	0.00341345	up	4.44201	4.44201	2.15121	420.185	97.7104	0.767491	-1.38372	DNASE2B	Uncharacterized protein [Source:UniProtKB/TrEMBL;Acc:F6X4X0] [ENSMMUT00000000591]	deoxyribonuclease II beta
A_01_P1722206	0.0184918	0.000836	up	4.36992	4.36992	2.12761	276.67	59.0515	0.913432	-1.21418	PAPPA	pregnancy-associated plasma protein A, pappalysin 1 [Source:HGNC Symbol;Acc:8602] [ENSMMUT00000018376]	pregnancy-associated plasma protein A, pappalysin 1
A_01_P1807586	0.00764465	6.94e-05	up	4.30569	4.30569	2.10625	2239.51	476.586	0.305117	-1.80113
A_01_P1671136	0.00844812	8.45e-05	up	4.22394	4.22394	2.07859	13732.9	3019.37	0.687837	-1.39075	GPX2	Macaca mulatta glutathione peroxidase 2 (gastrointestinal) (GPX2), mRNA [NM_001115137]	glutathione peroxidase 2 (gastrointestinal)
A_01_P001508	0.00844812	8.71e-05	up	4.19616	4.19616	2.06907	770.037	165.085	1.32334	-0.745732	SULF2	Uncharacterized protein [Source:UniProtKB/TrEMBL;Acc:F7GWI7] [ENSMMUT00000016851]	sulfatase 2
A_01_P015007	0.0117913	0.000289	up	4.19032	4.19032	2.06706	309.076	65.0444	0.939967	-1.12709	LOC714424	DMRT-like family B with proline-rich C-terminal, 1 [Source:HGNC Symbol;Acc:13913] [ENSMMUT00000026810]	doublesex- and mab-3-related transcription factor B1-like
A_01_P1761916	0.0126288	0.000348	up	4.1869	4.1869	2.06588	306.615	64.6265	1.64212	-0.423759	STEAP1	Uncharacterized protein [Source:UniProtKB/TrEMBL;Acc:F6PLK4] [ENSMMUT00000042040]	six transmembrane epithelial antigen of the prostate 1
A_01_P016780	0.0260182	0.00175949	up	4.17573	4.17573	2.06203	3524.02	749.497	1.33905	-0.722977	CCL3	C-C motif chemokine 3 [Source:UniProtKB/Swiss-Prot;Acc:Q8HYQ3] [ENSMMUT00000001343]	chemokine (C-C motif) ligand 3
A_01_P1715991	0.0100895	0.000193	up	4.13753	4.13753	2.04877	3775.4	853.044	1.20508	-0.843687	SULF2	Uncharacterized protein [Source:UniProtKB/TrEMBL;Acc:F7GWI7] [ENSMMUT00000016853]	sulfatase 2
A_01_P000386	0.0169058	0.000625	up	4.04859	4.04859	2.01742	4217.24	1008.88	0.793728	-1.22369		TSA: Macaca mulatta Mamu_507442 mRNA sequence. [JU327341]
A_01_P1757986	0.0173008	0.000674	up	4.04818	4.04818	2.01727	155.119	35.0394	0.599008	-1.41827	SLC6A20	Transporter [Source:UniProtKB/TrEMBL;Acc:F7B2G1] [ENSMMUT00000014711]	solute carrier family 6 (proline IMINO transporter), member 20
A_01_P015008	0.0497576	0.0054264	up	4.03053	4.03053	2.01097	271.043	74.7006	0.858067	-1.1529		Uncharacterized protein [Source:UniProtKB/TrEMBL;Acc:F7C5I9] [ENSMMUT00000046846]
A_01_P011458	0.0139632	0.000419	up	3.97347	3.97347	1.9904	1031.66	234.614	0.95173	-1.03867	PLK2	Uncharacterized protein [Source:UniProtKB/TrEMBL;Acc:F7CYW0] [ENSMMUT00000007292]	polo-like kinase 2
A_01_P003615	0.0263289	0.00180755	up	3.96457	3.96457	1.98717	294.057	65.4486	0.525954	-1.46121	BMP7	Bone morphogenetic protein 7; Uncharacterized protein [Source:UniProtKB/TrEMBL;Acc:F6ZJT0] [ENSMMUT00000045146]	bone morphogenetic protein 7
A_01_P000587	0.00648686	4.05e-05	up	3.96424	3.96424	1.98705	30671.4	7009.3	0.842657	-1.14439	C7	Uncharacterized protein [Source:UniProtKB/TrEMBL;Acc:F7ALN6] [ENSMMUT00000019887]	complement component 7
A_01_P1697066	0.00648686	4.34e-05	up	3.9633	3.9633	1.9867	967.965	223.811	0.389795	-1.59691	TYMS	Macaca mulatta thymidylate synthetase (TYMS), mRNA [NM_001195507]	thymidylate synthetase
A_01_P001346	0.0126067	0.000332	up	3.95359	3.95359	1.98316	180.209	41.8626	0.581319	-1.40184		TSA: Macaca mulatta Mamu_191988 mRNA sequence. [JV624540]
A_01_P1770696	0.0313482	0.00242049	up	3.88235	3.88235	1.95693	174.321	42.5234	0.357209	-1.59972		Uncharacterized protein [Source:UniProtKB/TrEMBL;Acc:F7HQ74] [ENSMMUT00000024358]
A_01_P1694986	0.0470112	0.00499006	up	3.83614	3.83614	1.93965	6960.89	1515.31	1.02867	-0.910988		Macaca mulatta osteoblast specific factor 2 homolog gene, partial 3'-untranslated region. [AF078952]
A_01_P012019	0.0167918	0.000611	up	3.79905	3.79905	1.92564	3466.37	833.52	1.27298	-0.652661		TSA: Macaca mulatta Mamu_490238 mRNA sequence. [JV653029]
A_01_P1743786	0.0173008	0.000662	up	3.73672	3.73672	1.90177	297.063	74.6345	0.994362	-0.907411	CFB	Uncharacterized protein [Source:UniProtKB/TrEMBL;Acc:F6YJW2] [ENSMMUT00000001051]	complement factor B
A_01_P004123	0.0367605	0.00331039	up	3.72468	3.72468	1.89712	223.073	53.3549	0.936811	-0.960305		nuclear pore glycoprotein p62 [Source:RefSeq peptide;Acc:NP_001247546] [ENSMMUT00000038414]
A_01_P1775101	0.0328159	0.00264617	up	3.72048	3.72048	1.89549	1208.47	289.213	1.18152	-0.713967		Uncharacterized protein [Source:UniProtKB/TrEMBL;Acc:H9H2Q1] [ENSMMUT00000001340]
A_01_P1674106	0.00830708	7.96e-05	up	3.70434	3.70434	1.88922	4428.63	1116.29	0.392187	-1.49703	TYMS	Macaca mulatta thymidylate synthetase (TYMS), mRNA [NM_001195507]	thymidylate synthetase
A_01_P014841	0.0461457	0.00485869	up	3.6568	3.6568	1.87058	265.393	75.9946	0.670051	-1.20053	CP	Uncharacterized protein [Source:UniProtKB/TrEMBL;Acc:F7GFB4] [ENSMMUT00000007785]	ceruloplasmin (ferroxidase)
A_01_P001500	0.00748583	6.34e-05	up	3.64341	3.64341	1.86529	87.2218	22.4956	0.910503	-0.954787	EGR1	Macaca mulatta early growth response 1 (EGR1), mRNA [NM_001266878]	early growth response 1
A_01_P1787636	0.0135604	0.000399	up	3.53452	3.53452	1.82151	2367.06	618.639	0.64912	-1.1724	LOC722136	PREDICTED: Macaca mulatta complement C1s subcomponent-like (C1S), partial mRNA [XM_002798469]	complement component 1, s subcomponent-like
A_01_P017489	0.0447433	0.00460379	up	3.53275	3.53275	1.82079	87.8342	24.2643	0.795834	-1.02496	FIGF	Uncharacterized protein [Source:UniProtKB/TrEMBL;Acc:F6S6U0] [ENSMMUT00000022095]	c-fos induced growth factor (vascular endothelial growth factor D)
A_01_P1700351	0.00764465	6.9e-05	up	3.51574	3.51574	1.81383	679.612	180.844	1.42062	-0.393212	IER3	radiation-inducible immediate-early gene IEX-1 [Source:RefSeq peptide;Acc:NP_001040587] [ENSMMUT00000045592]	immediate early response 3
A_01_P006685	0.0238432	0.00141238	up	3.48991	3.48991	1.80319	2622.13	708.625	0.857511	-0.945678	H19	Macaca mulatta H19, imprinted maternally expressed transcript (non-protein coding) (H19), non-coding RNA [NR_027325]	H19, imprinted maternally expressed transcript (non-protein coding)
A_01_P1816261	0.0238413	0.00140219	up	3.48887	3.48887	1.80276	297.157	79.129	0.608001	-1.19476
A_01_P1832401	0.0307528	0.00234818	up	3.43821	3.43821	1.78166	478.127	136.124	1.05242	-0.72924		Uncharacterized protein [Source:UniProtKB/TrEMBL;Acc:F6YZW7] [ENSMMUT00000004066]
A_01_P012369	0.00537767	1.54e-05	up	3.42953	3.42953	1.77801	3222.12	877.402	1.0325	-0.745506	APOBEC3H	TSA: Macaca mulatta Mamu_457507 mRNA sequence. [JV637136]	apolipoprotein B mRNA editing enzyme, catalytic polypeptide-like 3H
A_01_P1807481	0.0305819	0.0023296	up	3.41874	3.41874	1.77347	466.104	119.753	1.23701	-0.536459	LOC701398	PREDICTED: Macaca mulatta annexin-2 receptor-like (LOC701398), mRNA [XM_001089689]	annexin-2 receptor-like
A_01_P1704956	0.0364463	0.00324379	up	3.41613	3.41613	1.77236	44.5716	12.3696	1.77476	0.00239503	CATSPERG	Uncharacterized protein [Source:UniProtKB/TrEMBL;Acc:F6XGS9] [ENSMMUT00000020027]	catsper channel auxiliary subunit gamma
A_01_P000107	0.0200804	0.000966	up	3.41091	3.41091	1.77016	97.025	26.098	1.31603	-0.454126	CPNE8	Uncharacterized protein [Source:UniProtKB/TrEMBL;Acc:F7GFI9] [ENSMMUT00000019193]	copine VIII
A_01_P1738846	0.00886313	0.000132	up	3.39604	3.39604	1.76385	679.555	187.762	1.37563	-0.388222		Uncharacterized protein [Source:UniProtKB/TrEMBL;Acc:F6QEV9] [ENSMMUT00000038942]
A_01_P1698417	0.00764465	6.69e-05	up	3.39482	3.39482	1.76333	2563.54	700.941	1.4955	-0.267832	DARC	Uncharacterized protein [Source:UniProtKB/TrEMBL;Acc:F7BNT5] [ENSMMUT00000001841]	Duffy blood group, chemokine receptor
A_01_P1740316	0.0279923	0.00199363	up	3.39306	3.39306	1.76259	2679.18	717.101	1.09914	-0.663442	TIMP1	Macaca mulatta TIMP metallopeptidase inhibitor 1 (TIMP1), mRNA [NM_001032939]	TIMP metallopeptidase inhibitor 1
A_01_P011235	0.0178832	0.000768	up	3.38925	3.38925	1.76097	8637.64	2274.9	1.18956	-0.571412	GREM1	Gremlin-1 [Source:UniProtKB/Swiss-Prot;Acc:Q8WNY1] [ENSMMUT00000002546]	gremlin 1
A_01_P009768	0.0169058	0.000624	up	3.37776	3.37776	1.75607	52.7482	14.5896	1.08463	-0.671433	TNFAIP6	Macaca mulatta tumor necrosis factor, alpha-induced protein 6 (TNFAIP6), mRNA [NM_001265940]	tumor necrosis factor, alpha-induced protein 6
A_01_P1674111	0.00648686	4.62e-05	up	3.37173	3.37173	1.75349	3209.51	880.63	0.423622	-1.32987	TYMS	Macaca mulatta thymidylate synthetase (TYMS), mRNA [NM_001195507]	thymidylate synthetase
A_01_P1747056	0.0499271	0.00545343	up	3.34498	3.34498	1.742	1141.83	289.442	1.12784	-0.614153	GREM1	Gremlin-1 [Source:UniProtKB/Swiss-Prot;Acc:Q8WNY1] [ENSMMUT00000002547]	gremlin 1
A_01_P1786466	0.0238413	0.00140411	up	3.34436	3.34436	1.74173	69.2043	19.5143	0.688854	-1.05288	PCDH9	Macaca mulatta protocadherin 9 (PCDH9), mRNA [NM_001258186]	protocadherin 9
A_01_P1671791	0.0285643	0.00204904	up	3.34392	3.34392	1.74154	159.686	45.0962	0.586863	-1.15468	FCGR3	Macaca mulatta Fc-gamma RIII (FCGR3), transcript variant 1, mRNA [NM_001271653]	Fc-gamma RIII
A_01_P000925	0.00866198	0.000119	up	3.33504	3.33504	1.7377	359.066	99.821	1.15484	-0.582861		TSA: Macaca mulatta Mamu_439723 mRNA sequence. [JV062313]
A_01_P1823676	0.00648686	2.72e-05	up	3.32203	3.32203	1.73207	1605.85	450.145	1.32026	-0.41181		TSA: Macaca mulatta Mamu_384767 mRNA sequence. [JU478324]
A_01_P1698416	0.00889818	0.000142	up	3.31995	3.31995	1.73116	2443.24	683.921	1.35265	-0.378508	DARC	Uncharacterized protein [Source:UniProtKB/TrEMBL;Acc:F7BNT5] [ENSMMUT00000001841]	Duffy blood group, chemokine receptor
A_01_P1830491	0.00889818	0.000148	up	3.29403	3.29403	1.71985	2167.82	618.868	0.908082	-0.811771		Uncharacterized protein [Source:UniProtKB/TrEMBL;Acc:F7EI40] [ENSMMUT00000017937]
A_01_P005090	0.00648686	2.41e-05	up	3.27888	3.27888	1.7132	231.828	66.0376	0.685074	-1.02813	CPXM1	probable carboxypeptidase X1 precursor [Source:RefSeq peptide;Acc:NP_001253858] [ENSMMUT00000030023]	carboxypeptidase X (M14 family), member 1
A_01_P1807456	0.0418842	0.0042379	up	3.27822	3.27822	1.71291	529.698	161.882	0.684831	-1.02808
A_01_P1732756	0.0478574	0.00514543	up	3.27813	3.27813	1.71287	802.716	224.513	1.08701	-0.62586		Homeobox protein Hox-3A; Uncharacterized protein [Source:UniProtKB/TrEMBL;Acc:F6R6W9] [ENSMMUT00000001325]
A_01_P018146	0.0407074	0.00403954	up	3.26615	3.26615	1.70759	1233.73	322.35	1.14946	-0.558132	PLAU	Uncharacterized protein [Source:UniProtKB/TrEMBL;Acc:F6YDV7] [ENSMMUT00000013837]	plasminogen activator, urokinase
A_01_P1699276	0.0342287	0.00283546	up	3.25766	3.25766	1.70384	1742.54	540.839	1.26571	-0.438125		Macaca mulatta MHC class I antigen (Mamu-B) mRNA, Mamu-B*nov074 allele, partial cds. [GQ153436]
A_01_P1744126	0.0203607	0.00100043	up	3.2441	3.2441	1.69782	423.409	121.858	0.485497	-1.21232		Uncharacterized protein [Source:UniProtKB/TrEMBL;Acc:F6Z061] [ENSMMUT00000000986]
A_01_P1773296	0.00648686	3.53e-05	up	3.24107	3.24107	1.69647	1046.04	302.395	0.963886	-0.732583	CD44	TSA: Macaca mulatta Mamu_377062 mRNA sequence. [JU472526]	CD44 molecule (Indian blood group)
A_01_P1821661	0.0199901	0.000958	up	3.22831	3.22831	1.69078	17435.1	5076.26	1.02764	-0.663137
A_01_P1678106	0.0294494	0.00214505	up	3.22093	3.22093	1.68748	3877.52	1018.78	1.31979	-0.367689	SERPINE2	Glia-derived nexin isoform c; Uncharacterized protein [Source:UniProtKB/TrEMBL;Acc:F7HSW0] [ENSMMUT00000008621]	serpin peptidase inhibitor, clade E (nexin, plasminogen activator inhibitor type 1), member 2
A_01_P017804	0.00965255	0.000169	up	3.22065	3.22065	1.68735	677.227	197.052	1.13632	-0.55103	TRIM22	E3 ubiquitin-protein ligase TRIM22 [Source:RefSeq peptide;Acc:NP_001106830] [ENSMMUT00000000496]	tripartite motif containing 22
A_01_P011985	0.0212999	0.00107873	up	3.20156	3.20156	1.67878	9198.32	2692.03	1.3528	-0.325972		TSA: Macaca mulatta Mamu_489544 mRNA sequence. [JV658406]
A_01_P001544	0.0376905	0.00348947	up	3.16209	3.16209	1.66088	5295.01	1463.26	1.22469	-0.436185		Uncharacterized protein [Source:UniProtKB/TrEMBL;Acc:F7ECK5] [ENSMMUT00000004744]
A_01_P1716091	0.014075	0.000457	up	3.15382	3.15382	1.6571	2035.39	592.983	1.19371	-0.463396	PLTP	Uncharacterized protein [Source:UniProtKB/TrEMBL;Acc:F6RAY8] [ENSMMUT00000013908]	phospholipid transfer protein
A_01_P1671871	0.0212999	0.00108305	up	3.13082	3.13082	1.64654	1381.47	418.697	1.16272	-0.483816	CCL21	Macaca mulatta chemokine (C-C motif) ligand 21 (CCL21), mRNA [NM_001032855]	chemokine (C-C motif) ligand 21
A_01_P006837	0.0255344	0.00167432	up	3.11269	3.11269	1.63816	100.335	30.3511	0.551223	-1.08694
A_01_P019884	0.0400691	0.0039582	up	3.0993	3.0993	1.63194	89.5343	24.7951	1.47976	-0.152175		Uncharacterized protein [Source:UniProtKB/TrEMBL;Acc:F7F4C3] [ENSMMUT00000012098]
A_01_P1781481	0.0176762	0.000699	up	3.09786	3.09786	1.63127	3096.23	935.433	1.00757	-0.623704
A_01_P015129	0.0304737	0.00229574	up	3.07536	3.07536	1.62075	745.22	227.467	0.703801	-0.916953	NEDD4	Uncharacterized protein [Source:UniProtKB/TrEMBL;Acc:F7GSC9] [ENSMMUT00000011336]	neural precursor cell expressed, developmentally down-regulated 4, E3 ubiquitin protein ligase
A_01_P020097	0.0381078	0.00356873	up	3.05954	3.05954	1.61332	1437.49	420.636	1.17778	-0.435539	CD83	Macaca mulatta CD83 molecule (CD83), mRNA [NM_001261335]	CD83 molecule
A_01_P005049	0.0457075	0.00478542	up	3.04799	3.04799	1.60786	57.5056	18.1192	1.13208	-0.475777	ST6GALNAC5	Uncharacterized protein [Source:UniProtKB/TrEMBL;Acc:F6UEG4] [ENSMMUT00000008385]	ST6 (alpha-N-acetyl-neuraminyl-2,3-beta-galactosyl-1,3)-N-acetylgalactosaminide alpha-2,6-sialyltransferase 5
A_01_P1695511	0.0155888	0.000541	up	3.04234	3.04234	1.60518	677.688	213.291	0.992507	-0.612674	FAS	Macaca mulatta Fas (TNF receptor superfamily, member 6) (FAS), mRNA [NM_001032933]	Fas (TNF receptor superfamily, member 6)
A_01_P009515	0.0124797	0.000325	up	3.03787	3.03787	1.60306	2135.09	628.415	1.05395	-0.549108	VCAN	Uncharacterized protein [Source:UniProtKB/TrEMBL;Acc:F7C5R1] [ENSMMUT00000016127]	versican
A_01_P1759151	0.0349035	0.00296871	up	3.02207	3.02207	1.59554	40.7806	12.6071	0.723741	-0.871797	TMEM108	transmembrane protein 108 precursor [Source:RefSeq peptide;Acc:NP_001252563] [ENSMMUT00000027905]	transmembrane protein 108
A_01_P000448	0.0184014	0.000827	up	3.01812	3.01812	1.59365	16789.9	4899.79	0.999805	-0.593844	A2M	Uncharacterized protein [Source:UniProtKB/TrEMBL;Acc:F6TNV9] [ENSMMUT00000004586]	alpha-2-macroglobulin
A_01_P018424	0.0199551	0.00095	up	3.01354	3.01354	1.59146	1391.24	415.745	1.17425	-0.417208		Uncharacterized protein [Source:UniProtKB/TrEMBL;Acc:F6YZW7] [ENSMMUT00000004060]
A_01_P000539	0.0321174	0.00253352	up	3.01111	3.01111	1.59029	2004.57	605.135	1.19169	-0.398604		TSA: Macaca mulatta Mamu_395922 mRNA sequence. [JU492355]
A_01_P1789781	0.0414305	0.00414944	up	3.01083	3.01083	1.59016	56.6707	18.0384	1.16887	-0.421291		TSA: Macaca mulatta Mamu_434673 mRNA sequence. [JV061392]
A_01_P1785576	0.0124146	0.000321	up	3.01061	3.01061	1.59006	335.785	102.945	0.981209	-0.608848
A_01_P1747176	0.00886313	0.000131	up	2.99387	2.99387	1.58201	234.196	71.6612	0.864193	-0.71782	GPR176	probable G-protein coupled receptor 176 [Source:RefSeq peptide;Acc:NP_001253083] [ENSMMUT00000008438]	G protein-coupled receptor 176
A_01_P008872	0.00844812	8.92e-05	up	2.99041	2.99041	1.58034	2186.97	664.208	1.22886	-0.351486	VCAM1	Uncharacterized protein [Source:UniProtKB/TrEMBL;Acc:F6W7H7] [ENSMMUT00000032246]	vascular cell adhesion molecule 1
A_01_P1764631	0.0252566	0.00160853	up	2.98592	2.98592	1.57817	1848.99	555.092	0.900048	-0.678127	IFITM3	Uncharacterized protein [Source:UniProtKB/TrEMBL;Acc:F6YAV1] [ENSMMUT00000026333]	interferon induced transmembrane protein 3
A_01_P006466	0.0118505	0.000295	up	2.95852	2.95852	1.56488	435.039	137.797	0.468965	-1.09591	MOXD1	monooxygenase, DBH-like 1 precursor [Source:RefSeq peptide;Acc:NP_001252721] [ENSMMUT00000007042]	monooxygenase, DBH-like 1
A_01_P014585	0.00648686	2.12e-05	up	2.93759	2.93759	1.55463	1775.9	557.165	1.25019	-0.30444	GEM	Uncharacterized protein [Source:UniProtKB/TrEMBL;Acc:F7AQV4] [ENSMMUT00000027773]	GTP binding protein overexpressed in skeletal muscle
A_01_P1812346	0.0090534	0.000152	up	2.92773	2.92773	1.54978	353.892	112.493	0.578527	-0.971258		TSA: Macaca mulatta Mamu_568206 mRNA sequence. [JV726032]
A_01_P1768411	0.00886313	0.000131	up	2.89888	2.89888	1.53549	713.796	228.261	1.11977	-0.415723	IFI16	Macaca mulatta interferon, gamma-inducible protein 16 (IFI16), mRNA [NM_001261661]	interferon, gamma-inducible protein 16
A_01_P1685626	0.0100721	0.000188	up	2.8895	2.8895	1.53082	93.3424	31.2161	1.00508	-0.525743	LOC712426	amyloid beta (A4) precursor protein-binding, family A, member 2 [Source:HGNC Symbol;Acc:579] [ENSMMUT00000027163]	amyloid beta A4 precursor protein-binding family A member 2-like
A_01_P1807431	0.0130431	0.000364	up	2.88532	2.88532	1.52873	2082.79	656.167	0.548026	-0.980704		TSA: Macaca mulatta Mamu_509592 mRNA sequence. [JU350491]
A_01_P019051	0.0179473	0.00078	up	2.88457	2.88457	1.52836	818.403	257.832	1.1845	-0.343857	LOC721886	chromosome 12 open reading frame 5 [Source:HGNC Symbol;Acc:1185] [ENSMMUT00000011952]	probable fructose-2,6-bisphosphatase TIGAR-like
A_01_P011255	0.00648686	4.66e-05	up	2.86879	2.86879	1.52044	9624.6	3051.98	0.97664	-0.5438	MMP2	Uncharacterized protein [Source:UniProtKB/TrEMBL;Acc:F7GIP9] [ENSMMUT00000006343]	matrix metallopeptidase 2 (gelatinase A, 72kDa gelatinase, 72kDa type IV collagenase)
A_01_P1676381	0.0225288	0.00123424	up	2.86233	2.86233	1.51719	423.732	136.294	0.70364	-0.813552	PCDH9	Macaca mulatta protocadherin 9 (PCDH9), mRNA [NM_001258186]	protocadherin 9
A_01_P013663	0.0202533	0.000992	up	2.8523	2.8523	1.51213	3041.27	971.174	0.70713	-0.804997	TESC	Macaca mulatta tescalcin (TESC), mRNA [NM_001257539]	tescalcin
A_01_P1731531	0.0496771	0.00540755	up	2.85222	2.85222	1.51208	7639.39	2374.73	0.546504	-0.965581		Uncharacterized protein [Source:UniProtKB/TrEMBL;Acc:F7EI40] [ENSMMUT00000017938]
A_01_P1688376	0.0384853	0.00368315	up	2.84896	2.84896	1.51043	45.7912	14.7093	1.06574	-0.444698	ANK2	Uncharacterized protein [Source:UniProtKB/TrEMBL;Acc:F7F8N0] [ENSMMUT00000041868]	ankyrin 2, neuronal
A_01_P018325	0.0207507	0.00103736	up	2.84268	2.84268	1.50725	486.384	163.916	0.711418	-0.795833		Uncharacterized protein [Source:UniProtKB/TrEMBL;Acc:F7EKB7] [ENSMMUT00000025390]
A_01_P1791641	0.0126288	0.00034	up	2.83871	2.83871	1.50523	65.794	21.0094	0.952447	-0.552786		TSA: Macaca mulatta Mamu_191626 mRNA sequence. [JV607421]
A_01_P1815966	0.0351233	0.00301864	up	2.82854	2.82854	1.50006	592.046	178.768	0.923343	-0.576717		Uncharacterized protein [Source:UniProtKB/TrEMBL;Acc:F7GZ45] [ENSMMUT00000046427]
A_01_P008672	0.00648686	3.2e-05	up	2.82386	2.82386	1.49767	1272.84	412.829	0.82246	-0.675206		TSA: Macaca mulatta Mamu_483924 mRNA sequence. [JV664877]
A_01_P1675541	0.0317491	0.00246774	up	2.81733	2.81733	1.49433	56.7693	19.5911	0.358447	-1.13588	CLUAP1	Uncharacterized protein [Source:UniProtKB/TrEMBL;Acc:F6RR79] [ENSMMUT00000039625]	clusterin associated protein 1
A_01_P1695466	0.0394742	0.00386028	up	2.80889	2.80889	1.49	2547.43	800.714	0.987506	-0.502497	CCL4L1	Macaca mulatta chemokine (C-C motif) ligand 4-like 1 (CCL4L1), mRNA [NM_001032873]	chemokine (C-C motif) ligand 4-like 1
A_01_P019608	0.0349068	0.00297613	up	2.80809	2.80809	1.48959	491.42	160.102	0.664613	-0.824976		TSA: Macaca mulatta Mamu_482206 mRNA sequence. [JV642876]
A_01_P1751996	0.0172798	0.000651	up	2.80691	2.80691	1.48898	56.9342	18.4442	0.425144	-1.06384	ELOVL7	Macaca mulatta ELOVL fatty acid elongase 7 (ELOVL7), mRNA [NM_001194255]	ELOVL fatty acid elongase 7
A_01_P000530	0.00844812	8.56e-05	up	2.79995	2.79995	1.4854	87.0657	28.9978	0.631597	-0.853803	F13A1	Coagulation factor XIII A chain; Uncharacterized protein [Source:UniProtKB/TrEMBL;Acc:F7D3L5] [ENSMMUT00000001770]	coagulation factor XIII, A1 polypeptide
A_01_P019556	0.0238435	0.00142465	up	2.79621	2.79621	1.48347	2361.46	764.903	1.26475	-0.218717	RGS1	Macaca mulatta regulator of G-protein signaling 1 (RGS1), mRNA [NM_001258139]	regulator of G-protein signaling 1
A_01_P1675831	0.0321174	0.00254661	up	2.76792	2.76792	1.4688	165.354	55.0301	0.877241	-0.591562	GNAO1	Macaca mulatta guanine nucleotide binding protein (G protein), alpha activating activity polypeptide O (GNAO1), mRNA [NM_001195429]	guanine nucleotide binding protein (G protein), alpha activating activity polypeptide O
A_01_P001838	0.0299047	0.00220663	up	2.76594	2.76594	1.46777	67.0373	21.1597	0.5065	-0.961268	LOC718993	Uncharacterized protein [Source:UniProtKB/TrEMBL;Acc:F6S3V5] [ENSMMUT00000021232]	bestrophin-1-like
A_01_P1758406	0.0351233	0.00301659	up	2.76269	2.76269	1.46607	259.054	88.0499	0.168872	-1.2972	EPHB3	Uncharacterized protein [Source:UniProtKB/TrEMBL;Acc:F7ELA0] [ENSMMUT00000004672]	EPH receptor B3
A_01_P1684176	0.0474621	0.00508396	up	2.75234	2.75234	1.46066	65.7619	21.503	1.11748	-0.343178	NAP1L3	Macaca mulatta nucleosome assembly protein 1-like 3 (NAP1L3), mRNA [NM_001265658]	nucleosome assembly protein 1-like 3
A_01_P007238	0.00889818	0.000144	up	2.74692	2.74692	1.45782	520.495	178.016	0.946753	-0.511064		TSA: Macaca mulatta Mamu_392725 mRNA sequence. [JU488952]
A_01_P1686071	0.0384853	0.00366949	up	2.74128	2.74128	1.45485	44.9267	14.7862	1.02761	-0.427241		Uncharacterized protein [Source:UniProtKB/TrEMBL;Acc:F7G774] [ENSMMUT00000040311]
A_01_P001854	0.0100721	0.00019	up	2.74107	2.74107	1.45474	62.0593	21.0638	0.852614	-0.602125	TRPC3	Uncharacterized protein [Source:UniProtKB/TrEMBL;Acc:F6WZT0] [ENSMMUT00000041834]	short transient receptor potential channel 3-like
A_01_P005933	0.0199417	0.000946	up	2.7401	2.7401	1.45423	1044.21	349.817	0.784476	-0.669753		TSA: Macaca mulatta Mamu_420335 mRNA sequence. [JV069929]
A_01_P1778536	0.0178832	0.000748	up	2.73686	2.73686	1.45252	89.566	31.0991	0.763541	-0.688982
A_01_P009756	0.0383429	0.00362204	up	2.73651	2.73651	1.45233	129.563	46.3317	-0.0267657	-1.4791
A_01_P007176	0.012184	0.000311	up	2.73259	2.73259	1.45027	1586.85	545.267	0.628458	-0.821811	GYLTL1B	Uncharacterized protein [Source:UniProtKB/TrEMBL;Acc:F6T1D1] [ENSMMUT00000003716]	glycosyltransferase-like 1B
A_01_P1695776	0.0118102	0.000291	up	2.72444	2.72444	1.44596	1545.34	521.871	1.15282	-0.293139	HSPA2	Macaca mulatta heat shock protein 2 (HSPA2) mRNA, partial cds. [AY369825]	heat shock 70kDa protein 2
A_01_P018309	0.0367605	0.00330948	up	2.71757	2.71757	1.44232	93.2594	31.3813	0.804452	-0.637865	LOC712288	R-spondin 3 [Source:HGNC Symbol;Acc:20866] [ENSMMUT00000021531]	r-spondin-3-like
A_01_P1731546	0.0223007	0.00121411	up	2.70915	2.70915	1.43784	434.054	149.415	0.953825	-0.484017		Uncharacterized protein [Source:UniProtKB/TrEMBL;Acc:F7DNJ5] [ENSMMUT00000009076]
A_01_P1699061	0.0349035	0.00296706	up	2.70454	2.70454	1.43538	9705.7	3109.06	1.25382	-0.181558		Macaca mulatta MHC class I antigen (Mamu-B) pseudogene mRNA, Mamu-B*nov019 allele, partial sequence. [GQ153382]
A_01_P1718991	0.00850745	0.000113	up	2.70377	2.70377	1.43497	2305.57	794.541	0.643181	-0.791789		fibulin 1 [Source:HGNC Symbol;Acc:3600] [ENSMMUT00000012896]
A_01_P1724516	0.0129595	0.000359	up	2.70274	2.70274	1.43442	124.919	42.8427	0.57499	-0.85943	LOC700580	Uncharacterized protein [Source:UniProtKB/TrEMBL;Acc:F6VDQ1] [ENSMMUT00000023484]	leucine-rich repeat and death domain-containing protein-like
A_01_P1801096	0.0139632	0.000421	up	2.69469	2.69469	1.43012	8473.31	2905.14	0.523935	-0.906184		TSA: Macaca mulatta Mamu_184645 mRNA sequence. [JV620165]
A_01_P017417	0.0130431	0.000374	up	2.69057	2.69057	1.42791	358.607	124.414	0.792823	-0.63509	TPST1	protein-tyrosine sulfotransferase 1 [Source:RefSeq peptide;Acc:NP_001244784] [ENSMMUT00000042336]	tyrosylprotein sulfotransferase 1
A_01_P005036	0.00844812	9.69e-05	up	2.68615	2.68615	1.42554	1531.49	518.856	1.07817	-0.347372	IFI16	Macaca mulatta interferon, gamma-inducible protein 16 (IFI16), mRNA [NM_001261661]	interferon, gamma-inducible protein 16
A_01_P1671961	0.020168	0.000977	up	2.68293	2.68293	1.42381	572.506	202.847	0.807991	-0.61582	FAS	Macaca mulatta Fas (TNF receptor superfamily, member 6) (FAS), mRNA [NM_001032933]	Fas (TNF receptor superfamily, member 6)
A_01_P1708441	0.0321764	0.00256155	up	2.68293	2.68293	1.42381	26594.1	9443.25	0.660291	-0.763516	IFITM3	Uncharacterized protein [Source:UniProtKB/TrEMBL;Acc:F6U9S4] [ENSMMUT00000029718]	interferon induced transmembrane protein 3
A_01_P000853	0.021992	0.00117401	up	2.6814	2.6814	1.42299	45.2225	15.8066	0.435794	-0.987194	FAM176A	Macaca mulatta family with sequence similarity 176, member A (FAM176A), mRNA [NM_001194534]	family with sequence similarity 176, member A
A_01_P1699281	0.0252803	0.0016202	up	2.67571	2.67571	1.41992	2106.36	706.138	1.3719	-0.0480185		Macaca mulatta MHC class I antigen (Mamu-B) mRNA, Mamu-B*nov075 allele, partial cds. [GQ153437]
A_01_P1697746	0.0207284	0.00102914	up	2.67545	2.67545	1.41978	2869.8	974.702	0.953417	-0.466366	APOE	Apolipoprotein E [Source:UniProtKB/Swiss-Prot;Acc:Q28502] [ENSMMUT00000020072]	apolipoprotein E
A_01_P007372	0.0155888	0.000529	up	2.67204	2.67204	1.41794	1344.57	471.152	1.16875	-0.249192	PLEKHG2	Uncharacterized protein [Source:UniProtKB/TrEMBL;Acc:F6T9N1] [ENSMMUT00000027199]	pleckstrin homology domain containing, family G (with RhoGef domain) member 2
A_01_P1834401	0.0201753	0.000984	up	2.65257	2.65257	1.40739	1083.11	378.452	0.828035	-0.579354		Uncharacterized protein [Source:UniProtKB/TrEMBL;Acc:F7DNJ5] [ENSMMUT00000012440]
A_01_P1785011	0.0253634	0.00165442	up	2.65182	2.65182	1.40699	306.3	103.859	0.631737	-0.775248
A_01_P1756661	0.0342287	0.00283628	up	2.64738	2.64738	1.40456	160.194	57.8956	0.876035	-0.52853	PHLDB2	Uncharacterized protein [Source:UniProtKB/TrEMBL;Acc:F6XRZ9] [ENSMMUT00000000996]	pleckstrin homology-like domain, family B, member 2
A_01_P1686146	0.0376976	0.0035045	up	2.64538	2.64538	1.40348	1261.89	440.938	0.738582	-0.664895	RGMA	Macaca mulatta RGM domain family, member A (RGMA), mRNA [NM_001266917]	RGM domain family, member A
A_01_P1672766	0.0372119	0.00339238	up	2.63948	2.63948	1.40025	246.527	81.3822	0.812591	-0.587663	LOC702129	Uncharacterized protein [Source:UniProtKB/TrEMBL;Acc:H9H3P5] [ENSMMUT00000019847]	complement factor H-like
A_01_P1832871	0.038649	0.00373476	up	2.63715	2.63715	1.39898	4505.58	1496.79	0.701593	-0.697387		TSA: Macaca mulatta Mamu_387849 mRNA sequence. [JU485321]
A_01_P1813091	0.0438129	0.00445555	up	2.63396	2.63396	1.39724	290.322	98.83	1.15606	-0.241175
A_01_P1820311	0.0222621	0.00120439	up	2.63034	2.63034	1.39525	257.968	92.5309	0.61348	-0.781771
A_01_P1671656	0.0458542	0.0048123	up	2.6281	2.6281	1.39402	262.155	94.5811	0.920956	-0.473066	TRIM22	Macaca mulatta tripartite motif containing 22 (TRIM22), mRNA [NM_001113359]	tripartite motif containing 22
A_01_P1729806	0.0187912	0.000859	up	2.62752	2.62752	1.3937	2615.11	947.878	0.450989	-0.942711	ARID5B	Uncharacterized protein [Source:UniProtKB/TrEMBL;Acc:F7ACM9] [ENSMMUT00000033102]	AT rich interactive domain 5B (MRF1-like)
A_01_P012807	0.0114006	0.000252	up	2.62425	2.62425	1.3919	11431.7	4066.13	0.680942	-0.710962	CIRBP	Macaca mulatta cold inducible RNA binding protein (CIRBP), mRNA [NM_001261316]	cold inducible RNA binding protein
A_01_P017582	0.0356365	0.00311156	up	2.62359	2.62359	1.39155	90.955	31.4232	0.663598	-0.727947		TSA: Macaca mulatta Mamu_247607 mRNA sequence. [JV589111]
A_01_P1709731	0.0359642	0.00317096	up	2.62357	2.62357	1.39153	65.7058	23.7487	0.376809	-1.01472		Uncharacterized protein [Source:UniProtKB/TrEMBL;Acc:F7H1M9] [ENSMMUT00000004158]
A_01_P008956	0.0106468	0.000216	up	2.62175	2.62175	1.39053	75.5739	26.3406	0.637797	-0.752734	MCOLN3	PREDICTED: Macaca mulatta mucolipin 3, transcript variant 3 (MCOLN3), mRNA [XM_001108412]	mucolipin 3
A_01_P1692981	0.0118505	0.000297	up	2.6214	2.6214	1.39034	89.5378	31.9218	0.818952	-0.571384	ANK2	Uncharacterized protein [Source:UniProtKB/TrEMBL;Acc:F7F8N0] [ENSMMUT00000012077]	ankyrin 2, neuronal
A_01_P1787141	0.0235647	0.00133537	up	2.61638	2.61638	1.38757	16662.4	6125.38	0.678393	-0.709179		TSA: Macaca mulatta Mamu_44347 mRNA sequence. [JV523822]
A_01_P008764	0.0351459	0.00303504	up	2.61361	2.61361	1.38604	2632.15	935.142	0.741612	-0.644432	2014-09-05	Uncharacterized protein [Source:UniProtKB/TrEMBL;Acc:F7H2S6] [ENSMMUT00000024092]	septin 5
A_01_P1737641	0.0155888	0.000539	up	2.61232	2.61232	1.38533	48.091	16.7192	0.515559	-0.869774		Uncharacterized protein [Source:UniProtKB/TrEMBL;Acc:F6Q536] [ENSMMUT00000010550]
A_01_P015721	0.0414333	0.00415681	up	2.61142	2.61142	1.38484	15893.3	5292.41	0.845957	-0.538879	TIMP1	Macaca mulatta TIMP metallopeptidase inhibitor 1 (TIMP1), mRNA [NM_001032939]	TIMP metallopeptidase inhibitor 1
A_01_P019908	0.0141411	0.000462	up	2.61128	2.61128	1.38476	771.329	266.713	0.740749	-0.644007		Uncharacterized protein [Source:UniProtKB/TrEMBL;Acc:F6Z371] [ENSMMUT00000005992]
A_01_P003117	0.0203864	0.00100519	up	2.6108	2.6108	1.38449	2415.1	822.749	0.994285	-0.390209
A_01_P1756156	0.0243727	0.00148131	up	2.60869	2.60869	1.38333	305.193	105.326	0.751161	-0.632167	HAND2	Macaca mulatta heart and neural crest derivatives expressed 2 (HAND2), mRNA [NM_001193765]	heart and neural crest derivatives expressed 2
A_01_P017852	0.0252566	0.00160651	up	2.60861	2.60861	1.38328	3239.39	1109.63	0.900753	-0.48253	GREM2	gremlin-2 precursor [Source:RefSeq peptide;Acc:NP_001253037] [ENSMMUT00000011560]	gremlin 2
A_01_P1670356	0.0319747	0.00250859	up	2.60185	2.60185	1.37954	47.3897	17.4184	0.85115	-0.528388	CD209L2	Macaca mulatta C-type lectin CD209L2 (CD209L2), mRNA [NM_001032951]	C-type lectin CD209L2
A_01_P1682871	0.0212999	0.00108032	up	2.60184	2.60184	1.37953	591.491	211.782	0.950549	-0.428986	IL1R1	Uncharacterized protein [Source:UniProtKB/TrEMBL;Acc:F7GVA6] [ENSMMUT00000029166]	interleukin 1 receptor, type I
A_01_P011320	0.0207507	0.00103389	up	2.60146	2.60146	1.37932	1310.81	470.235	0.825195	-0.554128		Uncharacterized protein [Source:UniProtKB/TrEMBL;Acc:F7C9F5] [ENSMMUT00000023635]
A_01_P1683581	0.0394742	0.00386565	up	2.59551	2.59551	1.37602	120.334	43.5601	0.783117	-0.5929		Uncharacterized protein [Source:UniProtKB/TrEMBL;Acc:F6QEV9] [ENSMMUT00000029206]
A_01_P011643	0.00926378	0.00016	up	2.59211	2.59211	1.37412	6460.84	2297.79	1.06741	-0.306713	SLC12A4	Uncharacterized protein [Source:UniProtKB/TrEMBL;Acc:F6R193] [ENSMMUT00000011872]	solute carrier family 12 (potassium/chloride transporters), member 4
A_01_P018088	0.0217538	0.00112102	up	2.59195	2.59195	1.37404	781.78	281.669	0.818655	-0.555385		fibulin 1 [Source:HGNC Symbol;Acc:3600] [ENSMMUT00000003447]
A_01_P1737656	0.0266726	0.00184027	up	2.58999	2.58999	1.37294	54.5195	18.835	0.942252	-0.430692	TNFRSF10D	Uncharacterized protein [Source:UniProtKB/TrEMBL;Acc:F6TP11] [ENSMMUT00000023397]	tumor necrosis factor receptor superfamily, member 10d, decoy with truncated death domain
A_01_P1688426	0.0130431	0.000369	up	2.57818	2.57818	1.36635	259.631	92.9204	1.02217	-0.344187	FGF2	Uncharacterized protein [Source:UniProtKB/TrEMBL;Acc:F6SXE2] [ENSMMUT00000010367]	fibroblast growth factor 2 (basic)
A_01_P004524	0.0440456	0.00450184	up	2.57746	2.57746	1.36595	1207.77	427.95	0.83747	-0.528482		ILLUMIGEN_MCQ_6817 Katze_MMPL2 Macaca mulatta cDNA clone IBIUW:4419 5' similar to Bases 1 to 1071 highly similar to human FBXO32 (Hs.403933), mRNA sequence [CN802472]
A_01_P1737826	0.0313482	0.00241236	up	2.57717	2.57717	1.36579	1104.77	401.355	0.970513	-0.395276		RNA-binding protein with multiple splicing isoform C; Uncharacterized protein [Source:UniProtKB/TrEMBL;Acc:F6YR70] [ENSMMUT00000000673]
A_01_P1708246	0.029958	0.00221569	up	2.57485	2.57485	1.36449	251.723	89.1632	1.02025	-0.344241	SLC2A4	Glucose transporter type 4, insulin-responsive; Uncharacterized protein [Source:UniProtKB/TrEMBL;Acc:F7F3Z8] [ENSMMUT00000031962]	solute carrier family 2 (facilitated glucose transporter), member 4
A_01_P1797681	0.0179356	0.000774	up	2.5694	2.5694	1.36143	64.5752	23.6096	1.05053	-0.310901		Uncharacterized protein [Source:UniProtKB/TrEMBL;Acc:F6QKL3] [ENSMMUT00000040154]
A_01_P008944	0.0313482	0.00240832	up	2.56798	2.56798	1.36063	24292.8	9049.98	0.868795	-0.49184	GUCA2A	Uncharacterized protein [Source:UniProtKB/TrEMBL;Acc:F7GUF3] [ENSMMUT00000020412]	guanylate cyclase activator 2A (guanylin)
A_01_P1757271	0.0225902	0.00124438	up	2.55916	2.55916	1.35567	358.572	127.552	0.815785	-0.539885	GXYLT2	Macaca mulatta glucoside xylosyltransferase 2 (GXYLT2), mRNA [NM_001193691]	glucoside xylosyltransferase 2
A_01_P1772676	0.0239416	0.001451	up	2.55697	2.55697	1.35444	689.93	240.267	1.01964	-0.3348		TSA: Macaca mulatta Mamu_457017 mRNA sequence. [JV642200]
A_01_P019443	0.00830708	7.87e-05	up	2.55651	2.55651	1.35418	1031.42	371.742	1.12864	-0.22554		TSA: Macaca mulatta Mamu_441822 mRNA sequence. [JV065084]
A_01_P1698436	0.0259821	0.0017415	up	2.55456	2.55456	1.35307	486.175	170.122	0.923937	-0.429137		Uncharacterized protein [Source:UniProtKB/TrEMBL;Acc:F7DLG4] [ENSMMUT00000030043]
A_01_P1695676	0.0304737	0.00231123	up	2.55428	2.55428	1.35291	2967.02	1045.11	0.890467	-0.462448	CCL21	C-C motif chemokine 21 [Source:UniProtKB/Swiss-Prot;Acc:Q8HYP5] [ENSMMUT00000023217]	chemokine (C-C motif) ligand 21
A_01_P1756411	0.0384853	0.00367853	up	2.55172	2.55172	1.35147	92.1953	34.2	0.897949	-0.45352	LOC719197	roundabout, axon guidance receptor, homolog 2 (Drosophila) [Source:HGNC Symbol;Acc:10250] [ENSMMUT00000047158]	roundabout homolog 2-like
A_01_P006219	0.038649	0.00374381	up	2.54903	2.54903	1.34995	169.215	63.5209	0.744005	-0.605944		TSA: Macaca mulatta Mamu_374413 mRNA sequence. [JU489163]
A_01_P1739041	0.0252803	0.00162229	up	2.54407	2.54407	1.34714	98.0163	36.0219	0.53537	-0.811768	COL14A1	Uncharacterized protein [Source:UniProtKB/TrEMBL;Acc:F7HQD3] [ENSMMUT00000003696]	collagen, type XIV, alpha 1
A_01_P1777361	0.014474	0.000481	up	2.54122	2.54122	1.34552	10886.9	3934.48	0.69367	-0.651851
A_01_P003350	0.021677	0.00111181	up	2.53886	2.53886	1.34418	18721.6	6883.3	0.846606	-0.497573	FN1	Uncharacterized protein [Source:UniProtKB/TrEMBL;Acc:F7EJ10] [ENSMMUT00000017323]	fibronectin 1
A_01_P001591	0.0365516	0.00326655	up	2.53511	2.53511	1.34205	69.1378	25.5238	0.819629	-0.52242		TSA: Macaca mulatta Mamu_491797 mRNA sequence. [JV649126]
A_01_P1831046	0.0180552	0.000794	up	2.52151	2.52151	1.33429	46.2184	16.8051	0.904561	-0.429726		TSA: Macaca mulatta Mamu_515349 mRNA sequence. [JU329421]
A_01_P014811	0.00390018	7.07e-06	up	2.51643	2.51643	1.33138	3034.89	1113.91	1.03102	-0.300356	ARHGEF3	Uncharacterized protein [Source:UniProtKB/TrEMBL;Acc:F6QHN9] [ENSMMUT00000046452]	Rho guanine nucleotide exchange factor (GEF) 3
A_01_P1692481	0.038649	0.00371814	up	2.51246	2.51246	1.3291	454.529	157.454	1.16467	-0.164431	CHI3L1	Macaca mulatta chitinase 3-like 1 (cartilage glycoprotein-39) (CHI3L1), mRNA [NM_001265920]	chitinase 3-like 1 (cartilage glycoprotein-39)
A_01_P017409	0.0169058	0.000621	up	2.51158	2.51158	1.3286	4388.77	1587.03	0.756953	-0.571644	CTRB1	Macaca mulatta chymotrypsinogen B1 (CTRB1), mRNA [NM_001194456]	chymotrypsinogen B1
A_01_P1695256	0.0163114	0.000578	up	2.50716	2.50716	1.32605	193.562	71.9975	0.869776	-0.456275	FGF2	Uncharacterized protein [Source:UniProtKB/TrEMBL;Acc:F6SXE2] [ENSMMUT00000010367]	fibroblast growth factor 2 (basic)
A_01_P008763	0.0394847	0.00387344	up	2.50656	2.50656	1.32571	1343.49	470.476	1.03789	-0.287818	SERPINE2	Glia-derived nexin isoform c; Uncharacterized protein [Source:UniProtKB/TrEMBL;Acc:F7HSW0] [ENSMMUT00000008621]	serpin peptidase inhibitor, clade E (nexin, plasminogen activator inhibitor type 1), member 2
A_01_P1738266	0.024917	0.00155278	up	2.50537	2.50537	1.32502	325.441	122.183	0.779894	-0.545129	FAM110B	Macaca mulatta family with sequence similarity 110, member B (FAM110B), mRNA [NM_001193942]	family with sequence similarity 110, member B
A_01_P1724661	0.0227232	0.00125887	up	2.5047	2.5047	1.32464	464.34	167.187	0.402484	-0.922153	LOC721175	achaete-scute complex homolog 2 (Drosophila) [Source:HGNC Symbol;Acc:739] [ENSMMUT00000001867]	achaete-scute homolog 2-like
A_01_P004289	0.0118505	0.000298	up	2.504	2.504	1.32424	2002.79	736.129	0.680727	-0.643509	APOE	Apolipoprotein E [Source:UniProtKB/Swiss-Prot;Acc:Q28502] [ENSMMUT00000020072]	apolipoprotein E
A_01_P1729241	0.0114006	0.000261	up	2.49288	2.49288	1.31782	66.7757	24.2448	0.722913	-0.594903	ARHGAP22	Uncharacterized protein [Source:UniProtKB/TrEMBL;Acc:F6ZKA6] [ENSMMUT00000005769]	Rho GTPase activating protein 22
A_01_P1730011	0.0427114	0.00432891	up	2.48682	2.48682	1.3143	39.7332	14.3428	0.821641	-0.492663	HECTD2	Uncharacterized protein [Source:UniProtKB/TrEMBL;Acc:F6XAF4] [ENSMMUT00000000355]	HECT domain containing E3 ubiquitin protein ligase 2
A_01_P1729221	0.0262854	0.00178867	up	2.48531	2.48531	1.31343	1173.93	453.813	0.954959	-0.358469	C10orf72	V-set and transmembrane domain-containing protein 4 precursor [Source:RefSeq peptide;Acc:NP_001181319] [ENSMMUT00000012447]	V-set and transmembrane domain containing 4
A_01_P1822331	0.0474621	0.00508668	up	2.48272	2.48272	1.31192	146.225	53.1038	0.758591	-0.553329
A_01_P1676781	0.00648686	4.24e-05	up	2.47539	2.47539	1.30766	169.19	62.9818	0.594152	-0.713504	LOC697925	family with sequence similarity 83, member D [Source:HGNC Symbol;Acc:16122] [ENSMMUT00000004781]	protein FAM83D-like
A_01_P1732271	0.00847489	0.000106	up	2.46766	2.46766	1.30315	788.996	298.302	0.967976	-0.33517	AMIGO2	Uncharacterized protein [Source:UniProtKB/TrEMBL;Acc:F7FJR0] [ENSMMUT00000046865]	adhesion molecule with Ig-like domain 2
A_01_P1745211	0.0114006	0.000257	up	2.46191	2.46191	1.29978	1009.02	385.234	0.381918	-0.917857	HMGN3	Uncharacterized protein [Source:UniProtKB/TrEMBL;Acc:F7FVE3] [ENSMMUT00000006187]	high mobility group nucleosomal binding domain 3
A_01_P004699	0.00988378	0.000178	up	2.45813	2.45813	1.29756	675.808	254.763	0.522959	-0.774605	LOC694029	Uncharacterized protein [Source:UniProtKB/TrEMBL;Acc:F6QKR4] [ENSMMUT00000044039]	apolipoprotein L2-like
A_01_P018280	0.00537767	1.5e-05	up	2.45211	2.45211	1.29402	599.981	227.798	0.804822	-0.489199	RBMS3	PREDICTED: Macaca mulatta RNA binding motif, single stranded interacting protein 3, transcript variant 1 (RBMS3), mRNA [XM_001095338]	RNA binding motif, single stranded interacting protein 3
A_01_P007755	0.0172263	0.000646	up	2.44859	2.44859	1.29195	576.74	218.881	0.356966	-0.934987		TSA: Macaca mulatta Mamu_87609 mRNA sequence. [JV484055]
A_01_P1717921	0.0321174	0.00254739	up	2.44412	2.44412	1.28931	80.3737	31.1113	0.604892	-0.684421		gamma-glutamyltransferase 5 [Source:HGNC Symbol;Acc:4260] [ENSMMUT00000029536]
A_01_P1807701	0.0406806	0.00402558	up	2.44231	2.44231	1.28825	1799.02	645.318	1.17496	-0.113282
A_01_P1731551	0.0334114	0.00273262	up	2.43702	2.43702	1.28512	8577.51	3098.74	0.833799	-0.451321		Uncharacterized protein [Source:UniProtKB/TrEMBL;Acc:F7DNI9] [ENSMMUT00000012442]
A_01_P003417	0.0257602	0.00170235	up	2.4357	2.4357	1.28434	519.409	197.98	0.957379	-0.326956		TSA: Macaca mulatta Mamu_172877 mRNA sequence. [JV553870]
A_01_P1829616	0.0464917	0.00490308	up	2.4296	2.4296	1.28072	186.03	69.2782	0.948232	-0.332489		TSA: Macaca mulatta Mamu_561646 mRNA sequence. [JV707419]
A_01_P1833036	0.0180552	0.000792	up	2.42618	2.42618	1.27869	70.7682	27.2247	0.83876	-0.439926		TSA: Macaca mulatta Mamu_556901 mRNA sequence. [JV710687]
A_01_P016355	0.0300607	0.00224362	up	2.42381	2.42381	1.27728	95.7594	36.134	0.725608	-0.551668	TRIB3	PREDICTED: Macaca mulatta tribbles homolog 3 (Drosophila), transcript variant 2 (TRIB3), mRNA [XM_001111877]	tribbles homolog 3 (Drosophila)
A_01_P1770311	0.0244159	0.00149791	up	2.42362	2.42362	1.27716	1343.61	522.006	0.792551	-0.484611		Uncharacterized protein [Source:UniProtKB/TrEMBL;Acc:F7H1N1] [ENSMMUT00000004157]
A_01_P000429	0.014075	0.000451	up	2.42198	2.42198	1.27619	1037.4	387.905	0.943627	-0.332562	ANK2	Uncharacterized protein [Source:UniProtKB/TrEMBL;Acc:F7F8N0] [ENSMMUT00000041867]	ankyrin 2, neuronal
A_01_P1731541	0.0271461	0.00189154	up	2.42172	2.42172	1.27603	27040.1	9985.02	0.72707	-0.548961		Uncharacterized protein [Source:UniProtKB/TrEMBL;Acc:F7DNJ5] [ENSMMUT00000012440]
A_01_P009316	0.0407074	0.00404216	up	2.4204	2.4204	1.27524	76.539	30.2372	0.766363	-0.50888
A_01_P003927	0.00648686	3.61e-05	up	2.41867	2.41867	1.27421	537.201	208.564	0.97644	-0.297772		TSA: Macaca mulatta Mamu_466537 mRNA sequence. [JV666042]
A_01_P009928	0.00745573	5.74e-05	up	2.40451	2.40451	1.26574	458.218	175.087	1.02024	-0.245505		TSA: Macaca mulatta Mamu_332460 mRNA sequence. [JV676256]
A_01_P1820131	0.0111431	0.000233	up	2.40332	2.40332	1.26503	338.333	131.636	0.713767	-0.55126	MAML2	PREDICTED: Macaca mulatta mastermind-like 2 (Drosophila) (MAML2), mRNA [XM_001093799]	mastermind-like 2 (Drosophila)
A_01_P004099	0.0448456	0.00466231	up	2.39636	2.39636	1.26085	2176.37	809.673	0.630985	-0.62986	TMEM47	Macaca mulatta transmembrane protein 47 (TMEM47), mRNA [NM_001266555]	transmembrane protein 47
A_01_P1679516	0.0102603	0.000201	up	2.39373	2.39373	1.25926	1439.13	555.481	0.943491	-0.315773	CD44	Uncharacterized protein [Source:UniProtKB/TrEMBL;Acc:F6ZDW3] [ENSMMUT00000006142]	CD44 molecule (Indian blood group)
A_01_P1750796	0.0235913	0.00134664	up	2.39219	2.39219	1.25833	2007.76	787.781	1.13026	-0.128069	GPR68	Uncharacterized protein [Source:UniProtKB/TrEMBL;Acc:F6YYE0] [ENSMMUT00000031488]	G protein-coupled receptor 68
A_01_P1725681	0.011554	0.000276	up	2.38942	2.38942	1.25666	1165.08	458.187	0.781399	-0.47526	SERPING1	Uncharacterized protein [Source:UniProtKB/TrEMBL;Acc:F6QPR4] [ENSMMUT00000044209]	serpin peptidase inhibitor, clade G (C1 inhibitor), member 1
A_01_P1775191	0.0325911	0.00260572	up	2.38941	2.38941	1.25665	3181.16	1168.82	1.07107	-0.185588		TSA: Macaca mulatta Mamu_247560 mRNA sequence. [JV572283]
A_01_P003192	0.0143024	0.00047	up	2.38641	2.38641	1.25484	7712.8	2995.39	0.835253	-0.419591	FSTL1	Macaca mulatta follistatin-like 1 (FSTL1), mRNA [NM_001244587]	follistatin-like 1
A_01_P1710381	0.0303058	0.00227774	up	2.38631	2.38631	1.25478	3003.34	1184.11	0.234754	-1.02002		Uncharacterized protein [Source:UniProtKB/TrEMBL;Acc:F6U4S0] [ENSMMUT00000023310]
A_01_P1733521	0.0178832	0.000744	up	2.38312	2.38312	1.25285	16949.8	6638.25	0.680547	-0.572303	DCN	Uncharacterized protein [Source:UniProtKB/TrEMBL;Acc:F6PQU4] [ENSMMUT00000023885]	decorin
A_01_P1784973	0.0114006	0.000246	up	2.38229	2.38229	1.25235	2002.85	787.16	0.91981	-0.332538
A_01_P1696056	0.0342287	0.00283191	up	2.38138	2.38138	1.2518	5835.58	2144.89	0.963711	-0.288086	FN1	Uncharacterized protein [Source:UniProtKB/TrEMBL;Acc:F7EJ10] [ENSMMUT00000017323]	fibronectin 1
A_01_P017923	0.0259821	0.00174963	up	2.37955	2.37955	1.25069	5962.47	2296.04	0.891197	-0.359491	ALDH1A3	aldehyde dehydrogenase family 1 member A3 [Source:RefSeq peptide;Acc:NP_001253485] [ENSMMUT00000009324]	aldehyde dehydrogenase 1 family, member A3
A_01_P1745156	0.020168	0.000977	up	2.37833	2.37833	1.24995	624.281	242.143	0.747595	-0.502355	COL12A1	Uncharacterized protein [Source:UniProtKB/TrEMBL;Acc:F6SI99] [ENSMMUT00000027065]	collagen, type XII, alpha 1
A_01_P1778211	0.0238887	0.00143624	up	2.3782	2.3782	1.24987	11169.9	4398.63	1.01567	-0.234198
A_01_P002115	0.014075	0.000445	up	2.37755	2.37755	1.24947	276.326	107.179	0.930662	-0.318811		TSA: Macaca mulatta Mamu_414107 mRNA sequence. [JV044201]
A_01_P1708551	0.0143093	0.000473	up	2.37708	2.37708	1.24919	58.9912	23.3732	0.963724	-0.285465	RCVRN	Macaca mulatta recoverin (RCVRN), mRNA [NM_001194602]	recoverin
A_01_P1671406	0.0346333	0.00289863	up	2.37629	2.37629	1.24871	1420.12	538.788	0.939657	-0.309053	CD14	Macaca mulatta CD14 molecule (CD14), mRNA [NM_001130433]	CD14 molecule
A_01_P1834471	0.0469127	0.00496354	up	2.36888	2.36888	1.24421	62.2515	23.3932	0.842138	-0.402067		TSA: Macaca mulatta Mamu_522440 mRNA sequence. [JU337864]
A_01_P1746841	0.0114006	0.000255	up	2.36385	2.36385	1.24114	51.6229	19.7866	0.628596	-0.61254		Uncharacterized protein [Source:UniProtKB/TrEMBL;Acc:F7H1T8] [ENSMMUT00000033244]
A_01_P1676276	0.0212437	0.00106564	up	2.36175	2.36175	1.23986	168.897	66.6101	0.884712	-0.355143	ENOX1	Uncharacterized protein [Source:UniProtKB/TrEMBL;Acc:F7C6A7] [ENSMMUT00000003304]	ecto-NOX disulfide-thiol exchanger 1
A_01_P1742696	0.00889818	0.000138	up	2.35869	2.35869	1.23798	429.191	169.886	0.977211	-0.260773	CLIC2	Macaca mulatta chloride intracellular channel 2 (CLIC2), mRNA [NM_001266882]	chloride intracellular channel 2
A_01_P007357	0.00748583	6.16e-05	up	2.35169	2.35169	1.2337	538.094	211.707	0.841961	-0.391736		TSA: Macaca mulatta Mamu_161373 mRNA sequence. [JV542866]
A_01_P1698111	0.0130431	0.000377	up	2.34822	2.34822	1.23157	54506.7	21537.9	0.566184	-0.665385		Uncharacterized protein [Source:UniProtKB/TrEMBL;Acc:F6ZDA2] [ENSMMUT00000018609]
A_01_P012121	0.0197778	0.000933	up	2.34793	2.34793	1.23139	56.7442	21.8984	0.640137	-0.591254	TMTC2	Transmembrane and TPR repeat-containing protein 2; Uncharacterized protein [Source:UniProtKB/TrEMBL;Acc:F6UNE9] [ENSMMUT00000015823]	transmembrane and tetratricopeptide repeat containing 2
A_01_P1685596	0.00889818	0.000138	up	2.34653	2.34653	1.23053	137.303	54.0836	0.776977	-0.453551	NDN	Macaca mulatta necdin homolog (mouse) (NDN), mRNA [NM_001172102]	necdin homolog (mouse)
A_01_P1704661	0.0207092	0.00102465	up	2.34524	2.34524	1.22973	404.325	154.343	0.874211	-0.355523		Uncharacterized protein [Source:UniProtKB/TrEMBL;Acc:F6QLG4] [ENSMMUT00000038570]
A_01_P001833	0.0178054	0.00071	up	2.33188	2.33188	1.22149	52.2674	20.535	0.488733	-0.732761		TSA: Macaca mulatta Mamu_71163 mRNA sequence. [JV469494]
A_01_P1671866	0.0167918	0.000612	up	2.32902	2.32902	1.21972	2515.54	996.928	0.620602	-0.599123	CCL18	Macaca mulatta chemokine (C-C motif) ligand 18 (pulmonary and activation-regulated) (CCL18), mRNA [NM_001032853]	chemokine (C-C motif) ligand 18 (pulmonary and activation-regulated)
A_01_P014603	0.00648686	2.87e-05	up	2.32702	2.32702	1.21848	1268.18	500.558	0.836707	-0.381778		TSA: Macaca mulatta Mamu_69785 mRNA sequence. [JV470738]
A_01_P1688836	0.0262854	0.00179106	up	2.31609	2.31609	1.21169	47.5116	18.1461	0.618829	-0.592863	LOC713016	limbic system-associated membrane protein [Source:HGNC Symbol;Acc:6705] [ENSMMUT00000017634]	limbic system-associated membrane protein-like
A_01_P1732901	0.014075	0.000453	up	2.31402	2.31402	1.2104	171.673	67.6374	0.850237	-0.360162	RBMS2	RNA-binding motif, single-stranded-interacting protein 2 [Source:RefSeq peptide;Acc:NP_001253318] [ENSMMUT00000027150]	RNA binding motif, single stranded interacting protein 2
A_01_P1789926	0.038649	0.00374567	up	2.31387	2.31387	1.2103	512.509	201.664	0.880316	-0.329989		TSA: Macaca mulatta Mamu_483022 mRNA sequence. [JV650434]
A_01_P019407	0.0134258	0.000391	up	2.31274	2.31274	1.20961	66.7847	26.8374	0.653644	-0.555961	TNFRSF11B	Uncharacterized protein [Source:UniProtKB/TrEMBL;Acc:F7G7U5] [ENSMMUT00000023150]	tumor necrosis factor receptor superfamily, member 11b
A_01_P1670591	0.00390018	6.28e-06	up	2.31096	2.31096	1.2085	506.662	202.043	1.03617	-0.172322	IER3	Macaca mulatta immediate early response 3 (IER3), mRNA [NM_001047122]	immediate early response 3
A_01_P020111	0.0197778	0.000935	up	2.30804	2.30804	1.20667	499.164	196.742	0.970727	-0.235943	FAM110B	Macaca mulatta family with sequence similarity 110, member B (FAM110B), mRNA [NM_001193942]	family with sequence similarity 110, member B
A_01_P1679121	0.0338415	0.00278101	up	2.30803	2.30803	1.20666	17602	7070.34	0.256065	-0.950599	IFITM1	Uncharacterized protein [Source:UniProtKB/TrEMBL;Acc:F6ZD87] [ENSMMUT00000018611]	interferon induced transmembrane protein 1
A_01_P019774	0.0163468	0.000582	up	2.30652	2.30652	1.20572	471.506	190.809	0.475796	-0.729921	RPF2	Macaca mulatta ribosome production factor 2 homolog (S. cerevisiae) (RPF2), mRNA [NM_001258154]	ribosome production factor 2 homolog (S. cerevisiae)
A_01_P016939	0.0407126	0.00404966	up	2.30469	2.30469	1.20457	188.005	76.6929	0.75808	-0.446491		solute carrier family 2, facilitated glucose transporter member 3 [Source:RefSeq peptide;Acc:NP_001248462] [ENSMMUT00000000641]
A_01_P1698112	0.0201753	0.000984	up	2.30395	2.30395	1.20411	60847.3	24218.6	0.559548	-0.644559		Uncharacterized protein [Source:UniProtKB/TrEMBL;Acc:F6ZDA2] [ENSMMUT00000018609]
A_01_P1687841	0.0102603	0.000202	up	2.30296	2.30296	1.20349	58.5376	23.8779	0.776362	-0.427125	LOC714049	C1q and tumor necrosis factor related protein 7 [Source:HGNC Symbol;Acc:14342] [ENSMMUT00000010295]	complement C1q tumor necrosis factor-related protein 7-like
A_01_P1689176	0.0100721	0.000189	up	2.30055	2.30055	1.20198	150.95	61.4815	0.387196	-0.814785	CCR1	C-C chemokine receptor type 1 [Source:RefSeq peptide;Acc:NP_001028030] [ENSMMUT00000010501]	chemokine (C-C motif) receptor 1
A_01_P018033	0.0236684	0.00136962	up	2.29682	2.29682	1.19964	2069.66	811.655	0.842793	-0.356843		Uncharacterized protein [Source:UniProtKB/TrEMBL;Acc:F6VRN6] [ENSMMUT00000012318]
A_01_P012023	0.00886313	0.000128	up	2.29562	2.29562	1.19888	85.5248	34.1726	0.249869	-0.949014	TGFB3	Macaca mulatta transforming growth factor, beta 3 (TGFB3), mRNA [NM_001257475]	transforming growth factor, beta 3
A_01_P1788346	0.0349035	0.00295655	up	2.29543	2.29543	1.19876	55.3274	22.5147	0.702369	-0.496394	SK3	Uncharacterized protein [Source:UniProtKB/TrEMBL;Acc:F7ETX9] [ENSMMUT00000025006]	small-conductance calcium-activated potassium channel
A_01_P001399	0.0126288	0.000342	up	2.29279	2.29279	1.1971	9052.62	3655.85	0.927609	-0.269493		TSA: Macaca mulatta Mamu_525796 mRNA sequence. [JU343728]
A_01_P1705966	0.00889818	0.000146	up	2.29197	2.29197	1.19659	91.8325	36.6717	0.63438	-0.562211	LOC719293	Uncharacterized protein [Source:UniProtKB/TrEMBL;Acc:F6Y0Y9] [ENSMMUT00000013671]	reticulocalbin-3-like
A_01_P1769771	0.0197778	0.000933	up	2.29173	2.29173	1.19644	89.7078	35.7004	0.887485	-0.308954	CAMSAP1L1	calmodulin regulated spectrin-associated protein 1-like 1 [Source:RefSeq peptide;Acc:NP_001253642] [ENSMMUT00000045014]	calmodulin regulated spectrin-associated protein 1-like 1
A_01_P1672371	0.0367847	0.00332518	up	2.28847	2.28847	1.19438	1151.04	447.994	0.865843	-0.328541	LOC710893	microfibrillar-associated protein 4 [Source:HGNC Symbol;Acc:7035] [ENSMMUT00000011937]	microfibril-associated glycoprotein 4-like
A_01_P1815711	0.021992	0.00117471	up	2.28123	2.28123	1.18981	519.595	206.016	0.887303	-0.302509		TSA: Macaca mulatta Mamu_440506 mRNA sequence. [JV072941]
A_01_P1752986	0.0155888	0.000539	up	2.27674	2.27674	1.18697	2177.81	888.712	0.862899	-0.324071	PDLIM4	Macaca mulatta PDZ and LIM domain 4 (PDLIM4), mRNA [NM_001257803]	PDZ and LIM domain 4
A_01_P1681356	0.011554	0.000277	up	2.27067	2.27067	1.18312	61.533	25.4051	0.905733	-0.277384	ABCC9	Uncharacterized protein [Source:UniProtKB/TrEMBL;Acc:F7H7Q4] [ENSMMUT00000029272]	ATP-binding cassette, sub-family C (CFTR/MRP), member 9
A_01_P1771616	0.0114006	0.000259	up	2.26619	2.26619	1.18027	42.3571	16.9382	0.762912	-0.417359		TSA: Macaca mulatta Mamu_281791 mRNA sequence. [JV590550]
A_01_P016093	0.0351459	0.00303864	up	2.26541	2.26541	1.17977	60.9397	25.7703	0.613637	-0.566135		TSA: Macaca mulatta Mamu_436267 mRNA sequence. [JV072809]
A_01_P1751536	0.0365335	0.00325868	up	2.26458	2.26458	1.17925	42.097	16.3823	0.892973	-0.286273		Uncharacterized protein [Source:UniProtKB/TrEMBL;Acc:F6YS32] [ENSMMUT00000001028]
A_01_P013686	0.00889818	0.000136	up	2.26427	2.26427	1.17904	24765.2	10055.1	0.785528	-0.393515	SERPING1	Uncharacterized protein [Source:UniProtKB/TrEMBL;Acc:F6QPR4] [ENSMMUT00000017694]	serpin peptidase inhibitor, clade G (C1 inhibitor), member 1
A_01_P018383	0.0126288	0.000346	up	2.26224	2.26224	1.17775	785.534	324.885	0.788817	-0.388935		TSA: Macaca mulatta Mamu_304758 mRNA sequence. [JV671166]
A_01_P1751201	0.03638	0.0032263	up	2.25481	2.25481	1.17301	106.54	42.7255	0.404778	-0.768228		Uncharacterized protein [Source:UniProtKB/TrEMBL;Acc:F6RCZ5] [ENSMMUT00000014801]
A_01_P1688811	0.0483772	0.00522616	up	2.24601	2.24601	1.16737	290.869	123.465	0.958643	-0.208723	BOC	Uncharacterized protein [Source:UniProtKB/TrEMBL;Acc:F6YHL1] [ENSMMUT00000018867]	Boc homolog (mouse)
A_01_P1678556	0.0088351	0.000126	up	2.24481	2.24481	1.16659	308.621	127.146	0.928832	-0.237762	LPAR1	Macaca mulatta lysophosphatidic acid receptor 1 (LPAR1), mRNA [NM_001260860]	lysophosphatidic acid receptor 1
A_01_P1764421	0.0236674	0.00136542	up	2.23954	2.23954	1.1632	151.865	61.6528	0.836238	-0.326962	LOC705659	Uncharacterized protein [Source:UniProtKB/TrEMBL;Acc:F7BH88] [ENSMMUT00000020261]	protein FAM43B-like
A_01_P1789801	0.0350058	0.00299056	up	2.23814	2.23814	1.1623	59.8042	24.9363	0.81412	-0.34818		Uncharacterized protein [Source:UniProtKB/TrEMBL;Acc:F6PV27] [ENSMMUT00000027176]
A_01_P010483	0.0300607	0.00223661	up	2.23811	2.23811	1.16228	454.563	190.626	0.453328	-0.708956		Uncharacterized protein [Source:UniProtKB/TrEMBL;Acc:F6S1W0] [ENSMMUT00000030885]
A_01_P1774421	0.0178832	0.000768	up	2.23556	2.23556	1.16064	579.184	245.172	0.710071	-0.450568		ILLUMIGEN_MCQ_35220 Katze_MMPL1 Macaca mulatta cDNA clone IBIUW:12022 5' similar to Bases 1 to 946 highly similar to human TFPI (Hs.102301), mRNA sequence [CN804922]
A_01_P1679122	0.00648686	3.12e-05	up	2.23538	2.23538	1.16052	16374.9	6768.5	0.171891	-0.988628	IFITM1	Uncharacterized protein [Source:UniProtKB/TrEMBL;Acc:F6ZD87] [ENSMMUT00000018611]	interferon induced transmembrane protein 1
A_01_P1670387	0.00844812	8.76e-05	up	2.23528	2.23528	1.16045	698.013	287.494	0.859091	-0.301364	CXCL12	Macaca mulatta chemokine (C-X-C motif) ligand 12 (CXCL12), mRNA [NM_001032934]	chemokine (C-X-C motif) ligand 12
A_01_P018197	0.0349035	0.00296988	up	2.23411	2.23411	1.1597	53.3263	23.0635	0.717167	-0.442536	KLHDC1	Uncharacterized protein [Source:UniProtKB/TrEMBL;Acc:F6ZUZ9] [ENSMMUT00000005548]	kelch domain containing 1
A_01_P1718751	0.0259821	0.00172157	up	2.23339	2.23339	1.15923	20599	8583.45	0.651861	-0.507372	LOC100430243	Uncharacterized protein [Source:UniProtKB/TrEMBL;Acc:F6YAW3] [ENSMMUT00000026332]	interferon-induced transmembrane protein 3-like
A_01_P1723266	0.0358641	0.00313757	up	2.23295	2.23295	1.15895	67.709	27.4012	0.777532	-0.381418	BNC2	Uncharacterized protein [Source:UniProtKB/TrEMBL;Acc:F6RQH2] [ENSMMUT00000046222]	basonuclin 2
A_01_P1754966	0.038649	0.00372394	up	2.22917	2.22917	1.15651	56.0387	22.9701	0.486246	-0.670262	ART3	Uncharacterized protein [Source:UniProtKB/TrEMBL;Acc:F7H733] [ENSMMUT00000029398]	ADP-ribosyltransferase 3
A_01_P019119	0.0106468	0.000214	up	2.22856	2.22856	1.15611	1395.97	582.227	1.04634	-0.109774	PCDH12	Uncharacterized protein [Source:UniProtKB/TrEMBL;Acc:F7GZ76] [ENSMMUT00000008809]	protocadherin 12
A_01_P1757256	0.0376905	0.00349426	up	2.22815	2.22815	1.15585	130.635	53.6421	0.826277	-0.329568	CHL1	Uncharacterized protein [Source:UniProtKB/TrEMBL;Acc:F7B8S4] [ENSMMUT00000001906]	cell adhesion molecule with homology to L1CAM (close homolog of L1)
A_01_P1695066	0.00917204	0.000156	up	2.22697	2.22697	1.15508	451.464	188.027	0.639246	-0.515836	TLR4	toll-like receptor 4 precursor [Source:RefSeq peptide;Acc:NP_001032169] [ENSMMUT00000046759]	toll-like receptor 4
A_01_P1693096	0.038649	0.00374511	up	2.22511	2.22511	1.15388	89.4463	37.074	0.598252	-0.555625	VLDLR	Macaca mulatta very low density lipoprotein receptor (VLDLR), mRNA [NM_001032907]	very low density lipoprotein receptor
A_01_P017366	0.0321174	0.00255135	up	2.2248	2.2248	1.15367	241.492	101.223	0.961873	-0.191801	LOC713147	RNA binding protein, fox-1 homolog (C. elegans) 1 [Source:HGNC Symbol;Acc:18222] [ENSMMUT00000004890]	fox-1 homolog A-like
A_01_P007572	0.0300011	0.00222401	up	2.22419	2.22419	1.15328	95.5157	40.4844	0.759618	-0.393658		Uncharacterized protein [Source:UniProtKB/TrEMBL;Acc:F7DSR3] [ENSMMUT00000025262]
A_01_P1783781	0.0182605	0.00081	up	2.22277	2.22277	1.15236	407.339	169.985	0.807711	-0.344648
A_01_P010327	0.0238887	0.00143285	up	2.22189	2.22189	1.15179	96.3573	40.1382	0.600945	-0.550845	PTPRZ1	Macaca mulatta protein tyrosine phosphatase, receptor-type, Z polypeptide 1 (PTPRZ1), transcript variant 1, mRNA [NM_001278382]	protein tyrosine phosphatase, receptor-type, Z polypeptide 1
A_01_P006818	0.033013	0.00268467	up	2.21754	2.21754	1.14896	1841.56	738.583	0.949713	-0.199245		Uncharacterized protein [Source:UniProtKB/TrEMBL;Acc:F6V0F2] [ENSMMUT00000029962]
A_01_P1735666	0.00985839	0.000176	up	2.21715	2.21715	1.14871	1534.67	637.277	0.527656	-0.621051		Uncharacterized protein [Source:UniProtKB/TrEMBL;Acc:F7BQM7] [ENSMMUT00000023702]
A_01_P002631	0.0367881	0.00333178	up	2.21535	2.21535	1.14753	2955.67	1259.11	0.297688	-0.849844		TSA: Macaca mulatta Mamu_366551 mRNA sequence. [JU471163]
A_01_P019019	0.0259821	0.0017526	up	2.21238	2.21238	1.1456	56.884	24.3458	0.729468	-0.416129	LOC711681	Uncharacterized protein [Source:UniProtKB/TrEMBL;Acc:F6T3M7] [ENSMMUT00000010344]	beta-nerve growth factor-like
A_01_P1779456	0.0178832	0.000749	up	2.21022	2.21022	1.14419	60.0286	25.7273	0.750694	-0.3935
A_01_P1806861	0.0366598	0.00328877	up	2.20836	2.20836	1.14298	1186.36	489.206	0.753499	-0.389477
A_01_P1775051	0.0222621	0.00120182	up	2.20681	2.20681	1.14196	4710.4	1966.56	0.683944	-0.458017	COL12A1	Uncharacterized protein [Source:UniProtKB/TrEMBL;Acc:F6SI99] [ENSMMUT00000027065]	collagen, type XII, alpha 1
A_01_P1727071	0.028046	0.00200706	up	2.20607	2.20607	1.14148	751.295	317.042	0.580695	-0.560782	ME3	Malic enzyme [Source:UniProtKB/TrEMBL;Acc:F6WZH3] [ENSMMUT00000018322]	malic enzyme 3, NADP(+)-dependent, mitochondrial
A_01_P002557	0.02524	0.00159452	up	2.20567	2.20567	1.14122	1527.48	635.517	0.583692	-0.557524		TSA: Macaca mulatta Mamu_320139 mRNA sequence. [JV683644]
A_01_P1670386	0.014075	0.000456	up	2.20245	2.20245	1.13911	769.264	317.912	0.995979	-0.143133	CXCL12	Macaca mulatta chemokine (C-X-C motif) ligand 12 (CXCL12), mRNA [NM_001032934]	chemokine (C-X-C motif) ligand 12
A_01_P008066	0.0398614	0.00392151	up	2.20063	2.20063	1.13792	99.5023	43.0215	0.198699	-0.939218	FGD6	Uncharacterized protein [Source:UniProtKB/TrEMBL;Acc:F7A0I9] [ENSMMUT00000026573]	FYVE, RhoGEF and PH domain containing 6
A_01_P010347	0.0346974	0.00291076	up	2.19856	2.19856	1.13656	323.795	135.12	0.580404	-0.556156		Macaca mulatta clone ss1_j21_t7_328 aryl hydrocarbon receptor nuclear translocator 2 (ARNT2) mRNA, 3' UTR. [DQ148132]
A_01_P1751711	0.0114006	0.000265	up	2.19519	2.19519	1.13435	1307.47	543.514	0.780418	-0.353928	DAB2	Uncharacterized protein [Source:UniProtKB/TrEMBL;Acc:F7GRX9] [ENSMMUT00000041804]	disabled homolog 2, mitogen-responsive phosphoprotein (Drosophila)
A_01_P1710376	0.014075	0.000455	up	2.19322	2.19322	1.13305	751.691	317.397	0.258593	-0.874456		Uncharacterized protein [Source:UniProtKB/TrEMBL;Acc:F6U4S0] [ENSMMUT00000041140]
A_01_P017428	0.038649	0.00375837	up	2.19293	2.19293	1.13286	3164.11	1373.8	0.829058	-0.303802	FHL1	Uncharacterized protein [Source:UniProtKB/TrEMBL;Acc:F6PNU1] [ENSMMUT00000011092]	four and a half LIM domains 1
A_01_P1802296	0.0259821	0.00174623	up	2.19005	2.19005	1.13097	446.118	184.748	0.771688	-0.359277	ADAMTS5	PREDICTED: Macaca mulatta ADAM metallopeptidase with thrombospondin type 1 motif, 5 (ADAMTS5), mRNA [XM_001103439]	ADAM metallopeptidase with thrombospondin type 1 motif, 5
A_01_P003736	0.0273001	0.00192096	up	2.19002	2.19002	1.13094	2681.89	1154.49	0.808838	-0.322105	FERMT2	Macaca mulatta fermitin family member 2 (FERMT2), mRNA [NM_001266319]	fermitin family member 2
A_01_P1805326	0.0249487	0.00155903	up	2.18707	2.18707	1.129	41.3025	17.17	0.510057	-0.618942	SYNE1	PREDICTED: Macaca mulatta spectrin repeat containing, nuclear envelope 1 (SYNE1), mRNA [XM_001100631]	spectrin repeat containing, nuclear envelope 1
A_01_P1762216	0.0262847	0.00178201	up	2.1869	2.1869	1.12889	318.771	133.506	0.985964	-0.142924	CAV2	Macaca mulatta caveolin 2 (CAV2), mRNA [NM_001168619]	caveolin 2
A_01_P1684121	0.0383429	0.00361369	up	2.18359	2.18359	1.1267	49.329	20.117	0.351906	-0.774796	NAP1L2	Uncharacterized protein [Source:UniProtKB/TrEMBL;Acc:F6UCS3] [ENSMMUT00000006774]	nucleosome assembly protein 1-like 2
A_01_P1780451	0.0305819	0.0023299	up	2.18332	2.18332	1.12653	985.045	403.898	0.490673	-0.635853		TSA: Macaca mulatta Mamu_518527 mRNA sequence. [JU325874]
A_01_P016237	0.0187912	0.00086	up	2.18281	2.18281	1.12619	105.29	45.426	0.766814	-0.359372		TSA: Macaca mulatta Mamu_103118 mRNA sequence. [JV459799]
A_01_P1772536	0.041577	0.00417834	up	2.18278	2.18278	1.12617	41.2378	16.8475	0.739857	-0.386311		ILLUMIGEN_MCQ_6681 Katze_MMPL2 Macaca mulatta cDNA clone IBIUW:4543 5' similar to Bases 1 to 1074 highly similar to human LEPR (Hs.23581), mRNA sequence [CN802465]
A_01_P013362	0.0383429	0.00359837	up	2.17674	2.17674	1.12217	2367.7	978.791	0.634656	-0.487511	FBXO32	Macaca mulatta F-box protein 32 (FBXO32), mRNA [NM_001257729]	F-box protein 32
A_01_P1769766	0.0248472	0.00154418	up	2.17554	2.17554	1.12137	70.6226	30.0301	0.172198	-0.949176		Uncharacterized protein [Source:UniProtKB/TrEMBL;Acc:F7FXU5] [ENSMMUT00000045019]
A_01_P002984	0.0259821	0.00174878	up	2.17468	2.17468	1.1208	4637.9	1954.85	0.676098	-0.444705	KCNMA1	Calcium-activated potassium channel subunit alpha-1 [Source:UniProtKB/Swiss-Prot;Acc:O18867] [ENSMMUT00000025857]	potassium large conductance calcium-activated channel, subfamily M, alpha member 1
A_01_P018434	0.00866198	0.000119	up	2.17275	2.17275	1.11952	505.966	213.397	0.692847	-0.426674	RECK	Uncharacterized protein [Source:UniProtKB/TrEMBL;Acc:F6R989] [ENSMMUT00000031822]	reversion-inducing-cysteine-rich protein with kazal motifs
A_01_P1789826	0.0114006	0.000265	up	2.16649	2.16649	1.11536	1086.74	468.961	0.853784	-0.261579		TSA: Macaca mulatta Mamu_130993 mRNA sequence. [JV556198]
A_01_P016724	0.0126288	0.000344	up	2.16514	2.16514	1.11446	802.009	338.276	0.661742	-0.452719		Uncharacterized protein [Source:UniProtKB/TrEMBL;Acc:F7BLA5] [ENSMMUT00000011487]
A_01_P1767226	0.0444392	0.00454967	up	2.16413	2.16413	1.11379	128.984	56.1812	0.463363	-0.650425	LOC705865	Uncharacterized protein [Source:UniProtKB/TrEMBL;Acc:F7ENL9] [ENSMMUT00000005066]	transmembrane protein C1orf162-like
A_01_P009623	0.0485461	0.00525272	up	2.16163	2.16163	1.11212	2988.14	1261.22	0.855468	-0.256653	TGFBR3	Uncharacterized protein [Source:UniProtKB/TrEMBL;Acc:F7GLX3] [ENSMMUT00000002464]	transforming growth factor, beta receptor III
A_01_P1707901	0.028046	0.00200627	up	2.16147	2.16147	1.11201	49.4432	20.3943	0.685135	-0.426878		Uncharacterized protein [Source:UniProtKB/TrEMBL;Acc:F6VRC1] [ENSMMUT00000015997]
A_01_P004780	0.00648686	4.64e-05	up	2.15986	2.15986	1.11094	5305.43	2284.96	0.668638	-0.4423	BAX	apoptosis regulator BAX [Source:RefSeq peptide;Acc:NP_001247945] [ENSMMUT00000005533]	BCL2-associated X protein
A_01_P017109	0.0460458	0.00484029	up	2.15445	2.15445	1.10732	4834.97	2014.89	0.720074	-0.387244		Uncharacterized protein [Source:UniProtKB/TrEMBL;Acc:F6SE05] [ENSMMUT00000006761]
A_01_P1719946	0.0296574	0.00217315	up	2.15098	2.15098	1.10499	224.094	99.0351	0.670648	-0.434345	TFPI	Tissue factor pathway inhibitor [Source:UniProtKB/Swiss-Prot;Acc:Q28864] [ENSMMUT00000013183]	tissue factor pathway inhibitor (lipoprotein-associated coagulation inhibitor)
A_01_P1713056	0.0272313	0.00190837	up	2.15093	2.15093	1.10496	47.6828	20.0022	0.935992	-0.168971	CDH5	Uncharacterized protein [Source:UniProtKB/TrEMBL;Acc:F6RFA8] [ENSMMUT00000039292]	cadherin 5, type 2 (vascular endothelium)
A_01_P1731606	0.0184014	0.000826	up	2.14577	2.14577	1.1015	824.461	363.697	0.642604	-0.458894	C3AR1	Uncharacterized protein [Source:UniProtKB/TrEMBL;Acc:F7GR11] [ENSMMUT00000047254]	complement component 3a receptor 1
A_01_P1753276	0.0147345	0.000494	up	2.14553	2.14553	1.10133	244.444	105.379	0.853088	-0.248245	PCDHB16	Uncharacterized protein [Source:UniProtKB/TrEMBL;Acc:F7CX56] [ENSMMUT00000027424]	protocadherin beta 16
A_01_P017062	0.0126288	0.000344	up	2.14541	2.14541	1.10126	1002.83	436.145	0.644011	-0.457245		TSA: Macaca mulatta Mamu_70050 mRNA sequence. [JV481343]
A_01_P1796386	0.0359642	0.00316943	up	2.14359	2.14359	1.10003	138.978	59.6773	1.01113	-0.0888912		TSA: Macaca mulatta Mamu_557006 mRNA sequence. [JV719407]
A_01_P1771416	0.0225902	0.00124534	up	2.14153	2.14153	1.09864	612.159	270.203	0.622925	-0.475715
A_01_P1709006	0.0253496	0.00163788	up	2.13538	2.13538	1.09449	64.6449	28.5085	0.556372	-0.538121	FLOT2	Uncharacterized protein [Source:UniProtKB/TrEMBL;Acc:F6UU24] [ENSMMUT00000017562]	flotillin 2
A_01_P1723261	0.0178832	0.00075	up	2.13293	2.13293	1.09284	498.416	216.396	0.840927	-0.251913	BNC2	Uncharacterized protein [Source:UniProtKB/TrEMBL;Acc:F6RQH2] [ENSMMUT00000001611]	basonuclin 2
A_01_P013736	0.0319747	0.00251265	up	2.12797	2.12797	1.08948	402.189	171.404	0.945062	-0.144418		TSA: Macaca mulatta Mamu_72501 mRNA sequence. [JV472983]
A_01_P011600	0.0120573	0.000306	up	2.12756	2.12756	1.0892	1478.71	633.698	0.825049	-0.264151	CLIC2	chloride intracellular channel protein 2 [Source:RefSeq peptide;Acc:NP_001253811] [ENSMMUT00000013235]	chloride intracellular channel 2
A_01_P1754506	0.014075	0.000449	up	2.12702	2.12702	1.08883	124.964	53.7087	0.758204	-0.330628	PCDH7	Uncharacterized protein [Source:UniProtKB/TrEMBL;Acc:F7HN04] [ENSMMUT00000016672]	protocadherin 7
A_01_P1780751	0.0182666	0.000813	up	2.1264	2.1264	1.08841	1648.11	709.183	0.484844	-0.603568
A_01_P009071	0.0146679	0.00049	up	2.12384	2.12384	1.08667	8643.09	3784.07	0.720838	-0.365836		TSA: Macaca mulatta Mamu_299003 mRNA sequence. [JV668049]
A_01_P004027	0.0173008	0.000666	up	2.12058	2.12058	1.08446	23320.6	10159.9	0.83578	-0.248676	RPS27L	Macaca mulatta ribosomal protein S27-like (RPS27L), mRNA [NM_001193433]	ribosomal protein S27-like
A_01_P019499	0.0383429	0.0036367	up	2.11943	2.11943	1.08367	1064.05	473.779	0.72127	-0.362405	LMCD1	Uncharacterized protein [Source:UniProtKB/TrEMBL;Acc:F7GS90] [ENSMMUT00000002554]	LIM and cysteine-rich domains 1
A_01_P1757811	0.045037	0.00469569	up	2.11923	2.11923	1.08354	417.919	174.662	0.845153	-0.238383		Uncharacterized protein [Source:UniProtKB/TrEMBL;Acc:F7GSG4] [ENSMMUT00000020617]
A_01_P012432	0.0227232	0.00126367	up	2.11864	2.11864	1.08314	2128.68	928.342	0.663348	-0.419793	TLE1	Macaca mulatta transducin-like enhancer of split 1 (E(sp1) homolog, Drosophila) (TLE1), mRNA [NM_001265628]	transducin-like enhancer of split 1 (E(sp1) homolog, Drosophila)
A_01_P1793291	0.021992	0.00116752	up	2.11711	2.11711	1.0821	310.232	133.11	0.519647	-0.562449		TSA: Macaca mulatta Mamu_289107 mRNA sequence. [JV591401]
A_01_P1734581	0.0178832	0.000727	up	2.11476	2.11476	1.0805	568.117	250.441	0.623882	-0.456616	GPR133	Uncharacterized protein [Source:UniProtKB/TrEMBL;Acc:F6WYC5] [ENSMMUT00000045352]	G protein-coupled receptor 133
A_01_P1756666	0.0238435	0.0014183	up	2.11459	2.11459	1.08038	855.018	363.855	0.962739	-0.117637	PHLDB2	Uncharacterized protein [Source:UniProtKB/TrEMBL;Acc:F6XRZ9] [ENSMMUT00000000998]	pleckstrin homology-like domain, family B, member 2
A_01_P013480	0.0250691	0.00157943	up	2.11458	2.11458	1.08037	163.375	71.4406	0.655278	-0.425094	RIN1	Uncharacterized protein [Source:UniProtKB/TrEMBL;Acc:F6XMS0] [ENSMMUT00000022480]	Ras and Rab interactor 1
A_01_P003580	0.0288449	0.00207976	up	2.11369	2.11369	1.07976	1321.67	577.06	0.825231	-0.254531	VIP	Macaca mulatta vasoactive intestinal peptide (VIP), mRNA [NM_001260752]	vasoactive intestinal peptide
A_01_P011453	0.0235647	0.00133434	up	2.11328	2.11328	1.07948	950.013	410.636	0.903164	-0.176318	NDNF	Macaca mulatta neuron-derived neurotrophic factor (NDNF), mRNA [NM_001193470]	neuron-derived neurotrophic factor
A_01_P1775481	0.021813	0.00114187	up	2.11175	2.11175	1.07844	749.791	322.202	1.02475	-0.0536909		TSA: Macaca mulatta Mamu_534216 mRNA sequence. [JU349203]
A_01_P018780	0.038649	0.00372562	up	2.11175	2.11175	1.07844	1284.89	573.033	0.426348	-0.652089	ARVCF	Uncharacterized protein [Source:UniProtKB/TrEMBL;Acc:F6PIM3] [ENSMMUT00000016302]	armadillo repeat gene deleted in velocardiofacial syndrome
A_01_P1800001	0.0197778	0.000931	up	2.10271	2.10271	1.07225	21862	9593.56	0.177505	-0.894745
A_01_P1749516	0.0326007	0.00262323	up	2.10146	2.10146	1.07139	3464.25	1489.72	0.76115	-0.310242		Uncharacterized protein [Source:UniProtKB/TrEMBL;Acc:F7E8G2] [ENSMMUT00000004764]
A_01_P011905	0.0130431	0.000372	up	2.09916	2.09916	1.06982	935.658	415.299	0.922844	-0.146971	SLC9A9	PREDICTED: Macaca mulatta solute carrier family 9 (sodium [XM_001111715]	solute carrier family 9, subfamily A (NHE9, cation proton antiporter 9), member 9
A_01_P1805656	0.0302772	0.0022704	up	2.09708	2.09708	1.06838	58.2255	26.1245	0.833745	-0.234634		TSA: Macaca mulatta Mamu_109583 mRNA sequence. [JV454876]
[truncated: 238 more rows]

## Sheet: Jejunum 7.4Gy_7d_vs_control
Genes altered ≥2-fold at day 7 after 7.4 Gy TBI in jejunum.
[truncated: 418 more rows]

## Sheet: Jejunum 7.4Gy_12d_vs_control
Genes altered ≥2-fold at day 12 after 7.4 Gy TBI in Jejunum.
[truncated: 489 more rows]

## Sheet: Ileum 6.7Gy_4d_vs_control
Genes altered ≥2-fold at day 4 after 6.7Gy TBI in Ileum.
[truncated: 257 more rows]

[truncated: 11 more sheets: Ileum 6.7Gy_7d_vs_control, Ileum 6.7Gy_12d_vs_control, Ileum 7.4Gy_4d_vs_control, Ileum 7.4Gy_7d_vs_control, Ileum 7.4Gy_12d_vs_control, Colon 6.7Gy_4d_vs_control, Colon 6.7Gy_7d_vs_control, Colon 6.7Gy_12d_vs_control, Colon 7.4 Gy_4d_vs_control, Colon 7.4 Gy_7d_vs_control, Colon 7.4 Gy_12d_vs_control]
